# Supplementary material for: Towards a functional hypothesis relating anti-islet cell autoimmunity to the dietary impact on microbial communities and butyrate production
Source: Microbiome. 2016 Apr 26;4:17. doi: 10.1186/s40168-016-0163-4 (PMC4845316; doi:10.1186/s40168-016-0163-4)
Supplement: Additional file 2: — OTU abundance table of all 298 stool samples. (TXT 699 kb) [file 40168_2016_163_MOESM2_ESM.txt]

child_ID	stool_age	100260	1013316	1023075	103049	1046408	1047956	105109	105358	105434	1094594	110016	1100972	110458	1107057	1108679	1108706	1109788	1110242	1110763	111446	1115946	1119039	1122673	112758	1132942	1133172	113581	1138850	1141218	1142029	114375	1144463	123510	124309	125624	128382	129401	132253	134174	136044	136526	136755	14124	145801	147085	147484	148067	151870
sample_1	child_39	0.5397260	2	2	0	1	0	0	0	0	0	1	0	0	0	0	0	0	7	0	145	77	0	0	0	0	0	0	0	0	0	26	18	0	0	20	0	0	0	0	0	0	5	0	0	2	1	0	0
sample_2	child_39	1.0602740	2	1	0	0	0	0	0	0	0	0	0	0	0	0	0	0	5	0	0	24	0	0	0	0	1	0	126	2	0	43	4	0	0	0	0	0	0	4	0	0	8	0	0	2	0	0	2
sample_3	child_39	1.5424658	6	0	0	8	0	0	0	0	0	0	0	0	0	0	0	0	4	0	19	6	0	0	0	0	0	0	0	2	0	4	6	0	0	7	0	0	0	4	0	0	26	0	0	8	1	0	3
sample_4	child_16	0.5150685	0	0	0	0	0	0	0	0	0	34	0	0	0	0	0	0	2	0	524	6	0	0	0	0	0	0	0	0	0	66	1	0	1	61	0	0	0	0	0	0	0	1	0	0	0	0	0
sample_5	child_16	1.2547945	5	58	0	0	0	0	1	0	0	0	0	1	0	0	0	0	3	2	17	4	2	0	2	0	0	0	66	0	0	3	3	0	0	4	3	0	0	0	1	0	710	0	0	0	19	0	2
sample_6	child_16	1.5095890	0	5	0	0	0	0	1	0	1	0	0	0	0	0	0	0	4	23	2	4	0	0	0	3	0	0	231	0	0	19	6	0	0	0	72	1	0	2	0	0	163	0	0	0	88	5	6
sample_7	child_16	1.7534247	2	143	0	0	0	0	0	1	0	3	0	35	0	0	0	0	11	0	11	23	0	0	0	2	0	1	22	1	0	7	5	0	0	1	19	3	0	1	1	0	978	0	0	0	80	18	112
sample_8	child_16	2.0246575	3	62	0	0	0	0	2	2	1	0	0	0	0	0	0	0	5	4	11	9	1	0	1	1	0	0	2	0	0	19	0	0	0	1	7	1	0	0	0	0	776	0	0	0	2	23	41
sample_9	child_16	2.2520548	3	12	0	0	0	0	2	12	0	0	0	0	0	0	0	0	6	2	31	6	0	0	1	3	0	0	63	0	0	17	3	0	0	3	141	0	0	0	1	0	326	0	0	0	0	44	25
sample_10	child_16	2.5178082	0	9	0	0	0	0	2	2	0	0	0	0	0	0	0	0	4	25	2	12	0	0	1	1	0	0	5	0	0	3	4	0	0	0	16	0	0	0	0	0	124	0	0	0	4	36	11
sample_11	child_16	2.7945205	0	0	0	0	0	0	2	0	0	0	0	0	0	0	0	1	3	3	300	10	0	0	0	1	0	0	0	0	0	17	2	0	0	34	12	0	0	0	0	0	224	0	0	0	0	9	2
sample_12	child_24	0.4410959	2	0	0	0	0	0	0	0	0	3	0	0	0	0	0	0	2	0	434	15	0	0	0	0	0	20	0	0	1	53	0	0	1	49	0	0	0	0	0	0	0	0	0	0	0	0	0
sample_13	child_24	1.0164384	7	0	0	0	0	0	0	1	0	2	0	0	0	0	0	0	9	0	24	2	0	0	0	0	0	1	3	0	0	20	1	0	0	1	1	0	0	0	0	0	18	0	0	0	0	0	0
sample_14	child_24	1.7863014	2	0	0	1	0	0	0	0	0	2	0	1	0	0	0	0	4	2	180	25	0	0	0	0	0	0	478	0	0	60	1	0	0	31	1	0	0	8	1	0	47	0	0	7	0	0	1
sample_15	child_24	2.5534247	3	2	0	0	0	0	0	0	0	0	0	1	0	0	0	0	4	0	3	19	0	0	0	1	0	0	1	2	0	6	2	0	0	1	4	0	0	0	0	0	305	0	0	1	154	0	0
sample_16	child_24	4.7589041	2	0	0	0	0	0	0	0	0	1	0	0	0	0	0	1	0	5	115	8	0	0	0	0	0	0	226	1	0	13	11	0	0	17	28	3	0	3	0	1	360	0	0	0	72	0	0
sample_17	child_1	0.5506849	65	0	0	0	0	0	0	0	0	4	0	0	0	0	0	0	0	0	78	0	0	0	0	0	0	0	0	0	0	63	0	0	0	17	0	1	0	0	0	0	1	0	0	0	0	0	0
sample_18	child_1	1.0684932	1	0	0	0	0	0	0	0	0	0	0	0	0	0	0	0	5	0	5	23	0	0	3	0	0	0	0	0	0	19	2	0	0	0	2	3	0	9	0	0	6	0	0	3	0	0	0
sample_19	child_1	1.2219178	2	0	0	0	0	0	0	0	1	0	0	4	0	0	0	0	1	1	1	2	0	0	23	1	0	0	0	0	0	7	1	0	0	0	339	0	0	0	0	0	280	0	1	0	0	6	0
sample_20	child_1	1.5561644	1	0	0	1	0	0	0	0	0	0	0	0	0	0	0	0	7	2	8	2	0	0	1	0	0	0	0	0	0	15	2	0	0	1	2	0	0	1	0	0	209	0	0	2	8	1	2
sample_21	child_1	1.7643836	0	1	0	0	0	0	0	0	0	0	0	0	0	0	0	0	5	11	2	20	0	0	77	0	0	0	77	1	0	11	2	0	0	0	5	1	0	4	0	0	114	0	0	0	2	16	0
sample_22	child_1	2.0684932	0	0	0	1	0	0	0	0	0	0	0	0	0	0	0	0	3	40	0	9	0	0	2	0	0	0	1035	0	0	6	1	0	0	0	31	0	0	0	0	0	154	0	0	0	3	29	0
sample_23	child_1	2.3424658	1	51	0	2	0	0	0	0	0	0	0	25	0	0	0	0	2	7	26	9	0	0	9	0	0	0	3	1	0	47	2	0	0	4	1	1	0	0	0	0	147	0	0	0	2	3	0
sample_24	child_1	2.5671233	2	0	0	0	0	0	0	0	0	1	0	1	0	0	0	0	4	46	3	7	0	0	4	2	0	0	0	0	1	0	2	0	0	0	0	0	0	1	0	0	111	0	0	0	0	20	1
sample_25	child_23	0.5178082	12	0	0	1	0	0	0	0	0	5	0	3	0	0	0	0	4	0	3	11	0	0	0	0	0	1	0	0	0	18	0	0	0	0	0	4	0	0	0	0	4	0	0	0	0	0	0
sample_26	child_23	1.2986301	3	1	0	0	0	0	0	0	0	0	0	0	0	0	0	0	10	0	4	14	0	0	0	0	0	10	0	0	0	27	3	0	0	0	0	0	0	0	0	0	12	0	0	1	0	0	3
sample_27	child_23	1.5643836	4	0	0	6	0	0	0	0	0	1	0	0	0	0	0	0	17	0	11	73	0	0	13	0	0	0	1	518	0	1	1	0	0	1	0	0	0	0	0	0	3	0	0	0	0	0	0
sample_28	child_23	1.8958904	6	0	0	1	0	0	0	14	0	0	0	2	0	0	0	0	4	0	10	16	1	0	0	0	0	0	0	1	0	4	11	0	0	0	1	0	1	0	0	0	2	0	0	0	42	0	1
sample_29	child_23	2.3534247	9	6	0	2	0	0	0	28	0	0	0	12	0	0	0	0	8	0	14	28	0	0	1	0	0	1	0	0	0	6	5	0	0	0	0	0	0	1	0	0	14	0	0	1	31	0	0
sample_30	child_37	0.2383562	3	0	0	0	0	0	0	0	0	0	0	0	0	0	0	0	3	17	39	21	0	0	0	0	0	0	0	0	0	80	2	0	0	9	0	0	0	0	0	0	1	0	0	0	0	0	0
sample_31	child_37	0.6219178	14	0	0	0	0	0	0	0	0	2	0	0	0	0	0	0	0	2	119	0	0	0	0	0	0	0	0	0	0	22	16	0	0	11	0	0	0	0	0	0	0	0	0	0	0	0	0
sample_32	child_37	0.7561644	2	8	0	0	0	0	0	2	0	1	0	0	0	0	0	0	14	0	27	99	0	0	0	0	0	0	0	0	0	58	9	0	0	3	0	0	0	0	0	0	1	0	0	0	0	0	0
sample_33	child_37	0.8958904	0	0	0	11	0	0	0	0	0	0	0	0	0	0	0	0	17	0	81	74	0	0	0	0	0	0	2	0	0	0	1	0	0	7	0	0	0	0	0	0	0	0	0	0	0	0	0
sample_34	child_31	0.6438356	4	0	0	1	0	0	0	0	0	1	0	10	0	0	0	0	1	2	49	1	0	0	0	0	0	0	8	0	0	20	8	0	0	2	0	0	0	0	0	0	5	0	0	1	0	0	0
sample_35	child_31	1.2438356	25	2	0	1	0	0	0	0	0	4	0	1	0	0	0	0	11	1	64	63	0	0	0	0	69	0	1	0	0	26	1	0	0	7	3	0	0	0	0	0	54	0	0	6	2	0	1
sample_36	child_31	1.5068493	6	1	0	0	0	0	0	1	0	0	0	4	0	0	0	0	4	0	0	32	0	0	3	0	6	0	0	0	0	11	2	0	0	0	2	0	0	0	0	0	8	0	0	0	0	0	0
sample_37	child_31	1.7424658	0	0	0	1	0	0	0	0	0	0	0	0	0	0	0	0	4	0	2	11	0	0	0	0	0	0	1	0	0	3	0	0	0	1	0	0	0	8	0	0	83	0	0	0	2	0	1
sample_38	child_31	1.9863014	3	25	0	1	0	0	0	0	0	0	0	0	0	0	0	0	3	0	3	16	1	0	0	0	0	3	0	0	0	15	3	0	0	0	1	3	0	6	0	0	341	0	0	0	16	1	2
sample_39	child_31	2.2356164	4	26	0	0	0	0	0	0	0	1	0	0	0	0	0	0	5	0	110	16	0	0	0	0	0	1	0	0	0	16	1	0	0	14	2	0	0	0	0	0	538	0	0	0	10	0	1
sample_40	child_31	2.5260274	6	291	0	2	0	0	1	3	0	3	0	61	0	0	0	0	6	1	2	29	1	0	0	0	0	0	0	3	0	23	3	0	0	0	4	0	0	0	0	1	918	0	0	0	8	0	2
sample_41	child_13	0.5506849	11	3	0	0	0	0	0	0	0	8	0	0	0	0	0	0	10	0	26	79	0	0	0	0	0	0	1	0	1	68	17	0	0	4	0	1	0	0	0	0	20	0	0	8	0	0	0
sample_42	child_13	0.7589041	1	2	0	0	0	0	0	0	0	0	0	1	0	0	0	0	4	5	550	53	0	0	0	0	0	0	0	0	0	1	2	0	0	64	1	0	0	0	0	0	2	0	0	2	0	0	0
sample_43	child_13	0.9972603	0	5	0	2	0	0	0	0	0	5	0	1	0	0	0	0	7	7	6	46	0	0	0	0	0	2	0	1	0	67	14	0	0	0	0	0	0	0	0	0	77	0	0	6	537	0	1
sample_44	child_13	1.2602740	0	0	0	0	0	0	0	0	0	9	0	0	0	0	0	0	4	13	20	10	0	0	0	0	0	0	0	1	0	24	4	0	0	8	0	0	0	2	0	0	14	0	0	3	55	0	0
sample_45	child_13	2.2547945	0	0	0	1	0	0	0	0	0	0	0	0	0	0	0	0	9	2	72	17	0	0	0	0	0	4	0	0	0	35	9	0	0	6	81	0	0	2	1	0	164	0	0	0	8	0	0
sample_46	child_13	3.0219178	0	0	0	6	0	0	0	0	0	1	0	0	0	0	0	0	30	0	5	151	0	0	0	0	0	0	4	0	1	69	1	0	0	0	0	0	0	0	0	0	14	0	0	3	0	0	0
sample_47	child_22	0.4054795	39	0	0	2	0	0	0	0	0	1	0	1	0	0	0	0	7	0	446	0	0	0	0	0	0	0	0	0	1	28	0	0	1	49	0	1	0	0	0	0	1	1	0	0	0	0	0
sample_48	child_22	1.0136986	1	0	0	0	0	0	0	0	0	0	0	1	0	0	0	0	28	0	139	148	0	0	0	0	176	1	1	0	0	0	0	0	0	16	0	0	0	0	0	0	60	0	0	15	0	0	0
sample_49	child_22	1.5315068	7	2	0	0	0	0	0	0	0	1	0	33	0	0	0	0	12	0	1	24	0	0	0	0	0	0	146	3	0	10	2	0	0	0	1	0	0	0	0	0	113	0	0	1	2	0	7
sample_50	child_22	2.5506849	8	0	0	0	0	0	0	0	0	0	0	3	0	1	0	0	10	0	1	36	0	0	1	0	0	0	0	0	0	48	4	0	0	0	123	0	0	2	0	0	47	0	0	0	1	0	91
sample_51	child_22	2.8219178	1	0	0	1	0	0	0	1	0	0	0	0	0	0	0	0	7	0	0	27	0	0	1	0	0	0	0	1	0	11	8	0	0	0	55	0	0	0	1	0	3	0	0	0	0	0	2
sample_52	child_22	3.0301370	5	0	0	0	0	0	0	0	0	1	0	9	0	0	0	0	13	0	0	49	0	0	0	0	0	0	0	2	0	9	16	0	0	0	373	0	0	1	0	0	4	0	0	0	61	0	13
sample_53	child_36	0.6301370	18	0	0	13	0	0	0	0	0	0	0	0	0	0	0	0	2	0	60	2	0	0	0	0	0	10	0	0	0	33	1	0	0	10	0	0	0	0	0	0	0	0	0	0	0	0	0
sample_54	child_36	1.3260274	1	0	0	1	0	0	0	10	0	0	0	1	0	0	0	0	8	7	1	9	0	0	20	0	0	0	0	0	0	34	7	0	0	0	0	0	0	3	0	0	235	0	0	0	3	10	0
sample_55	child_36	1.5342466	4	360	0	0	0	0	0	1	0	0	0	57	0	0	0	0	4	1	160	21	1	0	24	0	0	0	0	0	0	45	2	0	0	15	19	0	0	1	0	0	267	0	0	1	0	0	1
sample_56	child_36	2.0493151	1	0	0	4	0	0	0	0	0	1	0	47	0	0	0	0	9	0	11	17	0	0	0	0	0	0	0	9	0	0	24	0	0	3	0	0	0	1	0	0	4	0	0	1	0	0	1
sample_57	child_36	2.2602740	4	0	0	0	0	0	0	1	1	1	0	0	0	0	0	0	15	0	0	77	0	0	0	0	0	0	1	2	0	0	0	0	0	0	1	1	0	3	0	0	143	0	0	0	4	0	1
sample_58	child_36	2.5479452	4	0	0	1	0	0	0	3	0	0	0	0	0	0	0	0	7	4	4	19	0	0	2	0	0	0	0	0	1	15	2	0	0	1	0	0	0	0	0	0	148	0	0	0	12	0	0
sample_59	child_41	0.7616438	2	0	0	0	0	0	0	0	0	3	0	0	0	0	0	0	0	0	81	0	0	0	0	0	0	0	0	0	0	89	0	0	0	11	0	0	0	0	0	0	1	0	0	0	0	0	0
sample_60	child_41	1.2794521	1	0	0	0	0	0	0	0	0	0	0	1	0	0	0	0	4	0	1	7	1	0	0	0	0	0	0	0	0	13	0	0	0	0	1	0	0	1	0	0	253	0	0	0	71	0	0
sample_61	child_41	1.7753425	3	0	0	0	0	0	0	10	0	1	0	0	0	0	0	0	14	1	0	16	0	0	2	0	0	0	0	1	0	9	2	0	0	0	0	0	0	0	2	0	2038	0	0	0	75	72	5
sample_62	child_42	0.2356164	0	0	0	0	0	0	0	0	0	0	0	0	0	0	0	0	0	0	649	0	0	0	0	0	0	0	0	0	0	79	0	0	0	76	0	1	0	0	0	0	0	0	0	0	0	0	1
sample_63	child_42	0.9369863	1	0	0	0	0	0	0	0	0	0	0	0	0	0	0	0	5	3	15	10	0	0	0	2	0	0	0	1	0	2	2	0	0	3	14	2	0	0	1	0	349	0	0	0	0	19	73
sample_64	child_42	1.2301370	0	0	0	0	0	0	0	0	0	0	0	1	0	0	0	0	0	0	2	13	0	0	1	0	0	0	0	0	0	1	0	0	0	1	10	0	0	3	0	0	71	0	0	0	2	3	12
sample_65	child_42	1.8082192	0	0	0	0	0	0	1	0	0	0	0	3	0	0	0	0	1	63	1	9	0	0	73	0	0	0	0	4	0	15	9	0	0	0	22	0	0	2	0	0	167	0	0	0	2	16	21
sample_66	child_42	2.0520548	0	2	0	0	0	0	0	0	0	0	1	1	0	0	0	0	6	62	59	13	0	0	34	1	0	0	0	0	0	1	7	0	0	11	29	0	0	0	0	0	320	0	0	0	13	7	12
sample_67	child_42	2.2493151	1	0	0	0	0	0	4	0	0	0	0	0	0	0	0	0	0	21	7	8	0	0	9	0	0	0	0	0	0	8	5	0	0	1	72	0	0	0	0	0	310	0	0	0	4	29	13
sample_68	child_42	3.0493151	2	0	0	1	0	0	1	0	0	0	0	1	0	0	0	0	2	11	1	8	0	0	17	0	0	0	3	0	0	6	0	0	0	1	23	0	0	0	0	0	276	0	0	0	1	4	5
sample_69	child_6	0.2849315	0	0	0	0	0	0	0	0	0	3	0	2	0	0	0	0	0	0	41	0	0	0	0	0	0	0	0	0	0	78	32	0	0	9	0	1	0	0	0	0	0	0	0	0	0	0	0
sample_70	child_6	0.5150685	0	0	0	0	0	0	0	0	0	0	0	0	0	0	0	0	0	0	49	0	0	0	0	0	0	0	0	0	0	47	0	0	0	5	0	0	0	0	0	0	0	0	0	0	0	0	0
sample_71	child_6	0.7972603	0	0	0	1	0	0	0	0	0	0	0	9	0	0	0	0	3	0	3	1	0	0	0	0	0	0	0	2	8	93	1	0	0	0	0	0	0	0	0	0	4	0	0	0	18	0	0
sample_72	child_6	1.1068493	0	326	0	2	0	0	0	0	0	0	0	64	0	0	0	0	0	0	0	9	0	0	0	0	0	0	0	0	16	60	1	0	0	0	0	0	0	2	0	1	21	0	0	0	21	0	1
sample_73	child_21	0.5616438	16	2	0	0	0	0	0	0	0	1	0	2	0	0	0	0	0	0	14	0	0	0	0	0	0	0	0	0	0	41	3	0	2	0	0	0	0	0	0	0	1	0	0	0	0	0	0
sample_74	child_21	1.0164384	0	0	0	0	0	0	0	0	0	0	0	0	0	0	0	0	5	0	180	17	0	0	0	0	1	0	0	0	0	0	0	0	0	17	0	0	0	0	0	0	1	0	0	0	0	0	0
sample_75	child_21	1.2575342	13	1	0	0	0	0	0	0	0	1	0	52	0	0	0	0	20	0	40	121	0	0	0	0	0	0	4	0	0	9	4	0	0	8	0	0	0	0	0	0	52	0	0	7	0	0	1
sample_76	child_21	1.5260274	8	1	0	0	0	0	0	0	0	0	0	118	0	1	0	0	3	0	230	18	0	0	1	0	0	0	0	1	0	9	5	0	0	25	0	0	0	2	0	0	16	0	0	2	148	0	1
sample_77	child_21	2.2794521	2	91	0	0	0	0	0	0	0	0	0	2	0	0	0	0	3	0	34	19	0	0	1	0	1	0	0	1	0	22	3	0	0	9	1	0	0	0	0	0	24	0	0	0	0	0	7
sample_78	child_21	2.5205479	7	31	0	0	0	0	0	0	0	0	0	1	0	0	0	0	9	3	35	21	0	0	0	0	0	0	0	0	0	6	12	0	0	7	4	2	0	0	0	0	20	0	0	1	3	0	1
sample_79	child_21	2.7561644	4	19	0	1	0	0	0	0	0	1	0	0	0	0	0	0	5	3	12	7	0	0	23	0	0	0	1	0	0	2	0	0	0	1	91	1	0	0	0	0	24	0	1	3	0	0	3
sample_80	child_21	2.9835616	5	0	0	0	0	0	0	0	0	1	0	1	0	0	0	0	9	0	47	11	0	0	114	0	0	0	0	1	0	3	1	0	0	4	0	10	0	1	0	0	2	0	0	2	0	0	2
sample_81	child_2	0.5150685	111	1	0	2	0	0	0	0	0	0	0	0	0	0	0	0	1	0	839	0	0	0	0	0	0	0	0	0	0	106	0	0	1	95	0	0	0	0	0	0	0	0	0	0	0	0	0
sample_82	child_2	1.0520548	4	0	1	0	0	0	0	0	3	9	0	3	0	0	0	0	1	1	0	0	0	0	0	0	1	0	0	0	0	13	0	0	0	0	0	0	0	0	0	0	0	0	0	0	0	0	0
sample_83	child_2	1.4164384	3	8	0	0	0	0	0	0	0	2	0	1	0	0	0	0	6	0	22	41	0	0	0	0	0	0	1	0	121	2	0	0	0	2	1	3	0	1	0	0	15	0	0	7	61	0	1
sample_84	child_2	1.7479452	1	52	0	0	0	0	0	0	0	1	0	0	0	0	0	0	8	0	2	54	0	0	5	1	0	0	0	2	33	17	2	0	0	0	4	1	0	1	1	0	51	0	0	0	70	0	1
sample_85	child_2	2.1424658	5	11	0	1	0	0	0	0	0	1	0	26	0	0	0	0	12	0	9	30	0	0	1	0	0	0	1	0	14	3	6	0	0	0	3	0	0	0	0	0	24	0	0	2	3	0	1
sample_86	child_2	2.4328767	19	175	0	0	0	0	0	0	0	3	0	2	0	0	0	0	21	0	6	31	0	0	0	0	0	0	1	1	28	9	3	0	0	4	2	2	0	1	0	1	76	0	0	2	0	0	2
sample_87	child_2	2.7917808	1	84	0	0	0	0	0	0	0	0	0	0	0	0	0	0	14	0	0	92	0	0	1	0	0	0	0	0	87	13	4	0	0	0	2	1	0	0	0	0	299	0	0	5	1	0	1
sample_88	child_2	3.2191781	2	35	0	0	0	0	0	0	0	1	0	64	0	0	0	0	7	1	89	46	0	0	1	0	0	0	0	0	55	13	2	0	0	9	2	1	0	1	0	0	31	0	0	3	0	0	1
sample_89	child_17	0.3150685	0	0	0	0	0	0	0	0	1	2	0	0	0	0	0	0	1	0	10	0	0	0	0	0	0	0	0	0	0	0	0	0	0	0	0	0	0	0	0	0	1	0	0	0	0	0	0
sample_90	child_17	0.5150685	62	0	0	3	0	0	0	0	0	0	0	0	0	0	1	1	1	0	7	1	0	2	0	0	0	2	0	1	0	90	0	0	0	0	0	0	0	0	0	0	0	0	0	1	1	0	0
sample_91	child_17	0.8246575	0	0	0	0	0	0	0	0	0	2	0	1	0	0	0	0	22	0	9	101	0	0	0	0	0	31	6	0	0	0	0	0	0	0	0	0	0	0	0	0	77	0	0	30	0	0	0
sample_92	child_17	1.7479452	0	35	0	0	0	0	0	1	0	1	0	0	0	0	0	0	10	0	0	21	0	0	0	0	0	0	0	1	23	25	11	0	0	0	1	0	0	1	0	0	252	0	0	0	104	0	1
sample_93	child_17	2.4328767	0	11	0	1	0	0	0	0	0	0	0	1	0	0	0	1	8	1	129	20	0	0	0	0	0	0	0	3	13	21	6	0	0	15	0	44	0	1	0	0	17	0	0	0	7	0	2
sample_94	child_17	2.7917808	1	2	0	0	0	0	0	0	0	0	0	0	0	0	0	0	17	1	5	59	0	0	0	0	1	0	1	1	77	43	8	0	0	0	0	1	0	6	0	0	150	0	0	28	12	0	2
sample_95	child_17	3.2164384	4	8	0	0	0	0	0	0	0	1	0	267	0	0	0	0	21	0	12	71	0	0	1	0	1	0	1	6	1	19	0	0	0	0	0	0	0	0	0	0	373	0	0	5	0	0	4
sample_96	child_43	0.8246575	0	0	0	0	0	0	0	0	0	15	0	13	0	0	0	0	3	0	28	17	0	0	0	0	0	1	0	0	0	103	4	0	0	0	0	0	0	0	0	0	1	0	0	0	55	0	0
sample_97	child_43	1.0547945	6	0	0	0	0	0	0	0	0	0	0	32	0	1	0	0	17	0	185	5	0	0	0	0	0	1	0	0	0	29	4	0	0	16	1	0	0	0	0	0	25	0	0	3	6	0	4
sample_98	child_43	1.8630137	1	0	0	0	0	0	0	0	0	0	0	0	0	0	0	0	2	3	1	35	0	0	0	0	0	0	0	7	0	5	12	0	0	1	0	0	0	0	0	0	242	0	0	1	0	0	1
sample_99	child_43	2.2219178	8	450	0	0	0	0	0	2	0	2	0	18	0	1	0	0	4	9	1	12	1	0	6	0	0	0	0	2	0	14	2	0	0	0	2	2	0	0	0	0	874	0	0	2	193	2	1
sample_100	child_43	3.0109589	0	7	0	0	0	0	0	1	0	0	0	0	0	0	0	0	6	23	1	11	1	0	1	0	0	0	0	4	0	53	3	0	0	0	0	0	0	1	1	0	8	0	0	1	3	6	2
sample_101	child_12	0.5232877	3	0	0	0	0	0	0	0	0	1	0	1	0	0	0	0	7	0	16	7	0	0	0	0	0	0	1	0	0	128	1	0	0	1	0	0	0	0	0	0	43	0	0	11	0	0	0
sample_102	child_12	1.2246575	0	0	0	0	0	0	0	0	0	0	0	0	0	0	0	0	3	0	0	12	0	0	0	0	0	0	42	10	0	2	0	0	0	0	0	0	0	1	0	0	56	0	0	14	12	0	0
sample_103	child_12	1.4082192	1	0	0	0	0	0	0	0	0	0	0	0	0	0	0	0	21	0	14	36	0	0	1	0	0	0	1	0	0	9	4	0	1	0	2	0	0	0	0	0	189	0	0	1	0	0	2
sample_104	child_12	1.7287671	1	0	0	1	0	0	0	1	0	0	0	0	0	0	0	0	10	0	2	42	1	0	1	0	0	1	0	1	0	8	1	0	0	0	2	1	0	3	0	0	389	0	0	0	1	0	2
sample_105	child_12	2.0931507	3	0	0	0	0	0	0	0	0	0	0	68	0	0	0	0	2	0	1	5	2	0	1	0	0	1	1	1	0	14	0	0	0	0	3	3	0	0	0	0	119	0	0	0	1	0	4
sample_106	child_12	2.2904110	0	0	0	1	0	0	0	0	0	0	0	0	0	0	0	0	4	5	0	22	0	0	21	0	0	0	0	1	0	0	1	0	0	0	25	0	0	2	1	0	130	0	0	0	1	0	0
sample_107	child_12	2.5287671	0	1	0	2	0	0	0	0	0	0	0	20	0	0	0	0	5	1	2	15	0	0	1	0	0	0	1	0	0	9	4	0	0	0	3	0	0	3	0	0	123	0	0	0	0	0	0
sample_108	child_12	2.9342466	1	0	0	0	0	0	0	0	0	10	0	100	0	0	0	0	7	19	190	10	0	0	0	0	0	0	56	0	0	18	21	0	0	20	410	117	0	1	0	0	167	0	1	0	0	0	1
sample_109	child_26	0.5123288	4	0	0	0	0	0	0	0	0	1	0	1	0	0	0	1	10	0	70	43	0	0	0	0	0	20	1	90	3	1	1	0	0	13	0	0	0	0	0	0	262	0	0	57	0	0	0
sample_110	child_26	0.7452055	14	0	0	0	0	0	0	0	0	1	0	0	0	0	0	0	21	0	1	93	0	0	0	0	0	1	1	57	12	0	7	0	0	0	0	0	0	0	0	0	258	0	0	57	99	0	0
sample_111	child_26	1.0082192	4	0	0	0	0	0	0	0	0	2	0	2	0	0	0	0	18	0	36	16	0	0	0	0	0	0	0	73	1	0	5	0	0	11	0	0	0	0	0	0	56	0	0	6	19	0	0
sample_112	child_26	1.5452055	5	0	0	0	0	0	0	0	0	1	0	0	0	0	0	0	12	7	54	19	0	0	1	0	0	0	0	70	1	1	6	0	0	2	0	0	0	0	0	0	878	0	0	18	78	0	5
sample_113	child_26	2.0684932	2	1	0	0	0	0	0	0	0	0	0	5	0	0	0	0	17	2	10	38	0	0	0	0	0	0	6	2	1	20	3	0	0	1	8	0	0	0	0	0	26	0	0	0	7	13	0
sample_114	child_26	2.2575342	5	1	0	0	0	0	0	1	0	0	0	3	0	0	0	0	6	10	21	25	0	0	0	0	0	0	0	0	15	7	2	0	0	2	3	0	0	0	0	0	7	0	0	1	595	117	2
sample_115	child_9	0.2821918	477	0	0	2	0	0	0	0	0	28	0	1	0	0	0	0	0	0	48	0	0	2	0	0	0	0	0	0	0	29	0	0	0	5	0	0	0	0	0	0	0	0	0	0	0	0	0
sample_116	child_9	0.5342466	2	0	0	0	0	0	0	0	0	5	0	2	0	0	0	0	2	0	11	7	0	0	0	0	0	1	0	0	0	90	0	0	0	3	0	0	0	0	0	0	5	0	0	2	0	0	0
sample_117	child_9	0.7561644	0	0	0	3	0	0	0	0	0	3	0	0	0	0	0	0	1	0	271	14	0	0	0	0	0	0	0	0	1	31	0	0	0	28	0	0	0	0	0	0	41	0	0	11	0	0	1
sample_118	child_9	1.2794521	2	2	0	0	0	0	0	2	0	1	0	0	0	0	0	0	12	45	70	86	0	0	0	0	0	0	3	0	5	25	3	0	0	4	0	0	0	0	0	0	99	0	0	5	50	0	1
sample_119	child_9	1.5287671	7	1	0	1	0	0	0	2	0	1	0	180	0	0	0	0	14	3	68	39	0	0	2	0	8	0	0	2	1	25	3	0	0	6	0	0	0	0	0	0	39	0	0	4	5	0	2
sample_120	child_9	2.0465753	1	0	0	0	0	0	0	0	0	0	0	1	0	0	0	1	7	47	231	19	0	0	1	0	0	0	0	2	2	10	2	0	0	15	1	0	0	0	0	0	74	0	0	1	20	0	2
sample_121	child_9	2.2136986	1	0	0	0	0	0	0	0	0	0	0	4	0	0	0	0	6	6	122	36	0	0	0	0	0	0	0	0	1	35	1	0	0	19	0	0	0	0	0	0	26	0	0	1	3	0	1
sample_122	child_9	2.5205479	0	0	0	0	0	0	0	0	0	1	0	7	0	0	0	0	7	35	386	10	0	0	1	0	0	0	0	2	4	50	1	0	0	45	0	6	0	1	0	0	135	0	0	3	3	0	0
sample_123	child_9	2.8109589	1	0	1	0	0	0	0	0	0	1	0	98	0	0	0	0	9	9	10	13	0	0	0	0	0	1	0	0	1	30	1	0	0	0	0	0	0	0	0	0	52	0	0	2	13	0	0
sample_124	child_28	0.3917808	6	0	0	0	0	0	0	0	0	1	0	0	0	0	0	0	6	85	3	13	1	0	0	0	564	0	0	0	0	53	1	0	0	0	0	0	0	0	0	0	54	0	0	20	0	0	0
sample_125	child_28	0.5232877	4	0	0	1	0	0	0	0	0	0	0	0	0	0	0	0	6	3	12	44	0	0	0	0	224	2	1	0	0	1	3	0	0	0	1	0	0	0	0	0	97	0	0	30	0	0	0
sample_126	child_28	0.7945205	6	1	0	0	0	0	0	0	0	0	0	0	0	0	0	0	11	8	7	49	0	0	0	0	31	0	0	0	1	100	8	0	0	1	0	0	0	0	0	0	5	0	0	0	0	0	0
sample_127	child_28	1.0575342	2	9	0	0	0	0	0	4	0	1	0	1	0	0	0	0	28	3	55	145	0	0	0	0	326	0	0	0	0	13	5	0	0	9	1	30	0	2	0	0	17	0	0	6	0	0	0
sample_128	child_28	1.3506849	6	0	0	1	0	0	0	0	0	3	0	2	0	0	0	0	5	12	18	41	0	0	0	0	21	0	1	0	0	43	12	0	0	3	0	0	0	1	0	0	40	0	0	7	1	0	2
sample_129	child_28	1.7506849	0	5	0	0	0	0	0	0	0	0	0	2	0	0	0	0	4	0	60	16	0	0	0	0	25	0	1	0	0	34	2	0	0	4	1	0	0	0	0	0	5	0	0	1	77	0	1
sample_130	child_28	2.1424658	1	169	0	0	0	0	0	0	0	0	0	287	0	0	0	0	4	4	352	20	1	0	0	0	0	0	0	1	0	27	5	1	0	47	1	0	0	1	0	0	8	0	0	0	41	0	0
sample_131	child_28	2.4958904	4	363	0	0	0	0	0	3	0	0	0	4	0	0	0	0	18	3	4	31	0	0	0	0	0	0	1	3	1	65	5	1	0	0	3	0	0	0	0	0	22	0	0	0	108	0	6
sample_132	child_28	2.8136986	2	255	0	1	0	0	0	2	0	4	0	2	0	0	0	0	6	2	6	11	0	0	0	0	0	0	0	0	0	4	14	0	0	2	1	0	0	0	0	0	15	0	0	2	16	0	0
sample_133	child_28	3.0986301	0	31	0	0	0	0	0	0	0	0	0	5	0	0	0	2	4	4	490	14	0	0	0	0	0	0	0	1	0	13	13	0	0	63	1	0	0	0	0	0	19	0	0	1	80	0	0
sample_134	child_30	0.5369863	1	0	0	3	0	0	0	0	0	0	0	0	0	0	0	0	0	0	89	0	0	0	0	0	0	0	0	0	0	24	20	0	0	10	0	0	0	0	0	0	1	0	0	0	1	0	0
sample_135	child_30	1.1068493	1	0	0	0	0	0	0	0	0	0	0	10	0	0	0	0	6	0	99	14	0	0	0	0	2	0	1	0	0	31	6	0	0	12	1	0	0	1	0	0	9	0	0	3	0	0	2
sample_136	child_30	1.4794521	2	0	0	0	0	0	0	0	0	1	0	12	0	1	0	0	14	0	57	26	0	0	0	0	0	0	2	0	1	3	3	0	0	10	1	0	0	3	0	0	29	0	0	7	0	0	1
sample_137	child_30	1.9178082	3	0	0	0	0	0	0	0	0	0	0	1	0	0	0	0	2	0	147	2	0	0	0	0	0	0	0	0	0	4	5	0	0	16	0	0	0	0	0	0	2	0	0	1	0	0	1
sample_138	child_30	2.7643836	1	59	0	0	0	0	0	0	0	0	0	17	0	0	0	0	7	0	253	52	0	0	0	0	1	0	1	0	0	0	10	0	0	29	0	0	0	0	0	0	18	0	0	3	105	2	4
sample_139	child_34	0.5863014	67	0	0	0	0	0	0	0	0	2	0	0	0	0	0	0	13	0	46	48	0	0	0	0	0	0	0	0	0	24	3	0	0	7	1	0	0	2	0	0	1527	0	0	5	0	0	3
sample_140	child_34	1.3671233	2	0	0	1	0	0	0	0	0	0	0	15	0	0	0	0	6	5	3	14	0	0	191	0	0	0	0	0	1	15	8	0	0	2	1	0	0	2	0	0	213	0	0	0	4	0	0
sample_141	child_4	0.4000000	83	0	0	0	0	0	0	0	0	0	0	0	0	0	0	0	0	0	116	0	0	0	0	0	0	0	0	0	0	15	0	0	0	15	0	0	0	0	0	0	0	0	0	0	0	0	0
sample_142	child_4	1.0575342	0	0	0	2	0	0	0	1	0	0	0	0	0	0	0	0	4	0	66	50	0	0	0	0	36	0	0	0	0	75	2	0	0	11	1	1	0	0	0	0	9	0	0	4	0	0	0
sample_143	child_4	1.3397260	8	0	0	2	0	0	0	0	0	2	0	91	0	0	0	0	7	0	6	22	0	0	0	0	41	0	0	0	0	40	11	0	0	0	0	0	0	0	0	0	2	0	0	1	0	0	1
sample_144	child_4	2.5123288	0	0	0	0	0	0	0	0	0	0	0	0	0	0	0	2	0	2	688	5	0	0	0	0	1	0	0	0	0	52	0	0	0	79	0	0	0	0	0	0	85	0	0	3	0	0	1
sample_145	child_4	3.0328767	11	0	0	0	0	0	0	0	0	0	0	4	0	1	0	0	10	2	0	32	0	0	0	0	0	0	0	3	1	19	4	0	0	0	2	0	0	0	0	0	53	0	1	2	44	79	2
sample_146	child_35	0.4657534	31	0	0	2	0	0	0	0	0	1	0	0	0	0	0	0	12	0	37	1	0	0	0	0	0	1	0	0	0	91	17	0	0	8	0	0	0	1	0	0	1	0	0	0	0	0	2
sample_147	child_35	0.7342466	1	0	0	0	0	0	0	0	0	0	0	1	0	0	0	0	0	0	0	2	0	0	0	0	0	0	0	0	0	0	0	0	0	0	0	0	0	0	0	0	2	0	0	1	0	0	0
sample_148	child_35	1.2465753	2	2	0	0	0	0	0	0	0	0	0	1	0	0	0	0	22	37	71	23	0	0	2	8	3	1	0	0	0	19	6	0	0	21	0	1	0	4	0	1	17	0	0	3	3	0	3
sample_149	child_35	1.5232877	2	37	0	0	0	0	0	0	0	0	0	43	0	0	0	0	14	3	0	17	1	0	0	0	0	0	112	0	0	17	5	0	1	0	3	0	0	5	0	0	30	0	0	1	37	0	0
sample_150	child_35	1.7534247	3	21	0	0	0	0	13	1	0	1	4	15	0	1	0	0	19	7	33	13	0	0	2	1	0	2	21	0	0	25	5	0	0	8	0	0	0	7	0	0	85	0	0	2	58	0	1
sample_151	child_35	2.3232877	3	41	0	0	0	0	0	0	0	0	0	14	0	0	0	0	16	13	2	19	0	0	1	0	0	0	0	0	0	45	9	0	0	0	2	0	0	4	0	0	15	0	0	0	0	54	1
sample_152	child_35	2.5698630	1	4	0	0	0	0	0	0	0	1	0	3	0	0	0	0	17	4	2	7	0	0	0	2	0	0	0	0	0	13	6	0	0	0	1	0	0	1	0	0	40	0	0	1	3	9	3
sample_153	child_35	2.8273973	2	1	0	0	0	0	63	0	0	1	8	86	0	0	0	0	24	1	0	23	0	0	12	1	0	0	0	0	0	61	6	0	0	0	1	0	0	2	0	0	19	0	0	1	85	326	3
sample_154	child_35	3.0684932	1	1	0	0	0	0	0	0	0	0	0	32	0	1	0	0	24	24	66	40	0	0	0	0	0	0	0	3	0	33	54	0	0	16	2	1	0	1	0	0	118	0	0	6	66	0	0
sample_155	child_29	0.5287671	9	1	0	4	0	0	0	0	0	0	0	1	0	0	0	0	53	5	15	122	0	0	0	0	0	0	0	0	0	0	11	0	0	5	0	1	0	0	0	0	4	0	0	2	1	0	0
sample_156	child_29	1.0465753	14	1	0	0	0	0	0	0	0	0	0	0	0	0	0	0	44	3	0	47	0	0	0	0	0	1	0	0	0	74	11	0	0	0	2	0	0	0	0	0	110	0	0	25	0	0	4
sample_157	child_29	1.2575342	1	0	0	0	0	0	0	0	0	0	0	0	0	0	0	0	27	2	10	28	0	0	0	0	0	0	1	0	0	35	14	0	0	2	1	0	0	0	0	0	71	0	0	4	0	1	1
sample_158	child_29	1.5287671	7	0	0	0	0	0	0	0	0	1	0	0	0	2	0	0	26	1	2	52	0	0	0	0	0	0	0	1	0	32	6	0	0	0	10	0	0	2	0	0	219	0	0	3	2	0	0
sample_159	child_29	1.7342466	5	0	0	0	0	0	0	0	0	1	0	119	0	0	0	0	5	5	12	11	0	0	0	0	3	0	0	0	0	18	11	0	0	4	0	0	0	0	0	0	4151	0	0	0	27	2	2
sample_160	child_29	2.0630137	2	0	0	0	0	0	0	0	0	0	0	6	0	0	0	0	30	2	0	29	0	0	0	0	0	0	0	0	0	19	6	0	0	0	3	0	0	0	0	0	19	0	0	0	19	0	1
sample_161	child_29	2.3123288	4	0	0	0	0	0	0	0	0	2	0	1	0	0	0	0	20	8	0	30	0	0	0	0	0	0	0	0	0	31	6	0	0	0	2	0	0	1	0	0	728	0	0	1	23	0	1
sample_162	child_29	2.8273973	1	0	0	0	0	0	0	1	0	0	0	2	0	0	0	0	11	56	2	6	0	0	0	0	0	0	0	0	0	8	31	0	0	0	0	0	0	1	0	0	185	0	0	0	31	0	0
sample_163	child_5	0.2876712	12	0	0	0	0	0	0	0	0	3	0	0	0	0	0	0	0	0	2	0	0	0	0	0	0	0	0	0	0	284	0	0	0	1	0	0	0	0	0	0	1	0	0	0	0	0	0
sample_164	child_5	1.2109589	12	0	0	0	0	0	0	1	0	0	0	0	0	0	0	0	19	0	8	21	0	0	0	0	0	0	1	0	0	10	12	0	0	3	0	2	0	7	0	0	7	0	0	1	1	0	2
sample_165	child_5	1.4876712	5	0	0	0	0	0	0	0	0	1	0	4	0	0	0	0	8	0	34	1	0	0	0	0	0	0	1	0	0	39	2	0	1	5	0	0	0	9	1	0	4	0	0	3	0	0	2
sample_166	child_5	1.7561644	2	9	0	2	0	0	0	0	0	0	0	11	0	1	0	0	14	0	2	12	0	0	4	0	0	0	0	0	0	12	5	0	0	0	435	0	0	2	0	0	232	0	0	0	24	34	0
sample_167	child_5	1.9698630	0	4	0	0	0	0	0	0	0	0	0	11	0	0	0	0	14	1	9	24	0	0	1	0	0	0	0	2	0	15	13	0	0	5	1	0	0	1	0	0	15	0	0	6	43	0	3
sample_168	child_5	2.2739726	0	0	0	0	0	0	0	1	0	0	0	10	0	0	0	0	17	1	1	15	0	0	37	0	0	0	0	0	0	88	3	0	0	0	167	0	0	3	0	0	511	0	0	1	2	51	0
sample_169	child_5	2.5123288	8	13	0	0	0	0	0	0	1	3	0	47	0	0	0	0	15	19	0	18	0	0	14	0	1	0	0	0	0	74	3	0	0	0	38	0	0	11	0	0	323	0	1	0	125	34	0
sample_170	child_5	2.8520548	14	0	0	0	0	0	0	1	0	3	0	497	0	0	0	0	19	7	8	15	0	0	52	0	0	0	0	0	0	27	4	0	0	2	171	0	0	6	0	0	700	0	0	0	0	32	0
sample_171	child_5	3.0767123	1	6	0	0	0	0	0	0	0	3	0	4	0	1	0	0	21	8	2	26	2	0	0	0	0	0	0	0	0	15	6	0	0	0	13	0	0	5	1	0	1193	0	0	0	70	9	0
sample_172	child_10	0.5342466	8	1	0	0	0	0	0	0	0	2	0	0	0	0	0	0	14	0	31	25	0	0	0	0	0	0	0	1	0	156	1	0	0	6	2	7	0	0	0	0	16	0	0	0	0	0	0
sample_173	child_10	1.2986301	4	0	0	0	0	0	0	3	0	1	0	1	0	0	0	1	8	0	175	9	0	0	0	0	0	0	0	0	1	1	1	0	0	43	1	7	0	0	0	0	34	0	0	5	2	0	0
sample_174	child_10	1.6246575	1	47	0	0	0	0	0	1	0	1	0	0	0	0	0	3	34	0	1467	18	0	0	0	0	6	0	0	0	0	28	18	0	0	386	0	0	0	0	0	0	5	1	0	1	0	0	0
sample_175	child_10	2.2383562	14	312	0	1	0	0	0	0	0	0	0	1	0	0	0	0	26	0	3	23	0	0	0	0	0	0	0	2	1	42	5	0	0	0	0	0	0	0	0	0	35	0	0	5	27	0	1
sample_176	child_10	2.7890411	9	0	0	2	0	0	0	0	0	0	0	0	0	0	0	0	12	15	9	12	0	0	56	0	22	0	57	0	1	17	0	0	0	0	2	0	0	14	0	0	215	0	0	0	8	0	0
sample_177	child_10	2.9698630	1	0	0	1	0	0	0	0	0	0	0	9	0	0	0	0	9	7	0	5	2	0	141	0	0	0	0	0	0	10	2	0	0	0	175	4	0	52	0	0	239	0	0	0	0	0	1
sample_178	child_19	0.5260274	10	0	0	0	0	0	0	0	0	2	0	0	0	0	0	1	1	0	732	0	0	0	0	0	0	0	0	0	0	4	3	0	0	180	0	0	0	0	0	0	1	0	0	0	2	0	0
sample_179	child_19	1.2575342	36	23	0	0	0	0	0	0	0	0	0	4	0	0	0	0	23	0	275	28	1	0	0	2	0	0	1	0	0	36	6	0	0	46	1	0	0	0	2	0	46	0	1	6	3	0	0
sample_180	child_19	1.4849315	12	0	0	2	0	0	0	0	0	3	0	445	0	0	0	0	9	0	6	8	0	0	0	0	0	0	0	4	0	5	5	0	0	1	25	0	0	3	0	0	28	0	0	9	0	0	2
sample_181	child_19	1.7506849	2	0	0	0	0	0	0	0	0	0	0	171	0	0	0	0	24	0	10	23	0	0	2	0	0	0	0	0	4	28	13	0	0	2	69	0	0	9	0	0	744	0	0	3	518	7	0
sample_182	child_19	2.0136986	6	0	0	0	0	0	0	0	0	1	0	1	0	0	0	0	27	4	0	19	1	0	281	0	2	0	1	0	0	34	2	0	0	0	3	0	0	3	0	0	729	0	0	4	3641	0	2
sample_183	child_19	2.2657534	6	12	0	0	0	0	0	8	0	0	0	0	0	1	0	1	8	1	198	10	0	0	0	0	0	0	0	3	0	119	27	0	0	45	0	0	0	0	0	0	11	0	0	7	152	0	1
sample_184	child_19	2.7643836	2	1	0	0	0	0	0	18	0	1	0	0	0	0	0	1	12	0	257	11	0	0	0	0	0	0	0	0	0	43	13	0	0	58	3	0	0	0	0	0	2	0	0	2	1	0	3
sample_185	child_19	3.0136986	0	0	0	0	0	0	0	29	0	1	0	0	0	0	0	0	15	0	4	16	0	0	1	0	0	0	0	2	0	20	41	0	0	1	3	0	0	2	0	0	6	0	0	1	7	0	2
sample_186	child_8	1.2630137	0	0	0	1	0	0	0	0	0	0	0	0	0	0	0	0	8	0	0	9	0	0	0	0	0	0	0	59	0	24	38	0	0	0	0	1	1	105	0	0	11	0	0	1	0	0	1
sample_187	child_8	1.4657534	0	0	0	0	0	0	0	1	0	2	0	1	0	0	0	0	8	0	0	2	269	0	0	0	0	0	0	0	0	17	3	0	0	0	0	0	0	0	0	0	5	0	0	0	0	0	0
sample_188	child_8	1.7698630	4	0	0	0	0	0	0	88	0	1	0	4	0	0	0	0	14	2	0	11	26	0	0	1	0	0	0	4	1	18	5	0	0	0	0	0	0	0	9	0	10	0	0	1	0	0	2
sample_189	child_8	2.5561644	2	0	0	2	0	0	0	0	0	2	0	4	0	0	0	0	16	5	0	10	112	0	1	0	0	0	0	2	0	19	26	0	0	0	3	0	0	51	0	0	971	0	0	1	2	0	0
sample_190	child_8	2.7835616	8	1	0	0	0	0	0	1	0	0	0	1	0	0	0	0	14	2	0	7	25	0	0	0	0	0	951	0	0	18	3	0	0	1	1	0	0	9	0	0	1149	0	0	1	556	39	1
sample_191	child_8	3.0520548	1	0	0	1	0	0	0	2	0	0	0	2	0	0	0	2	21	3	131	25	38	0	0	0	0	0	279	1	0	3	4	0	0	26	7	0	0	17	2	0	3248	0	0	4	794	74	3
sample_192	child_44	0.8465753	5	0	0	0	0	0	0	0	0	0	0	4	0	0	0	0	17	0	2	32	2	0	0	0	0	0	0	1	0	129	4	0	0	0	3	0	0	0	0	0	854	0	0	0	1	0	1
sample_193	child_44	1.1315068	1	0	0	0	0	0	0	0	0	5	0	1	0	0	0	1	17	21	154	10	0	0	7	0	0	1	0	1	1	11	3	0	0	39	31	1	0	8	0	0	2910	0	0	2	611	0	1
sample_194	child_44	2.2246575	13	0	0	0	0	0	0	0	0	0	0	0	0	0	0	0	72	0	4	56	0	0	0	0	0	0	1	0	0	1	11	0	0	0	2	0	0	2	0	0	39	0	1	9	138	1	3
sample_195	child_44	3.1671233	2	0	0	0	0	0	0	3	0	0	0	2	0	0	0	0	31	0	54	27	0	0	21	0	0	2	1	0	0	16	34	0	0	13	0	0	0	0	0	0	1272	0	0	0	627	5	1
sample_196	child_18	0.5013699	0	0	0	0	0	0	0	0	0	0	0	0	0	0	0	4	0	0	1269	0	0	0	0	0	0	0	0	0	0	6	2	0	0	267	0	0	0	0	0	0	0	1	0	0	2	1	0
sample_197	child_18	0.8794521	3	0	0	0	0	0	0	0	0	0	0	1	0	1	0	0	15	0	21	11	0	0	0	0	0	0	0	0	0	175	17	0	0	0	0	0	0	0	0	0	63	0	0	0	0	0	2
sample_198	child_18	1.2712329	1	1	0	3	0	0	0	0	0	0	0	89	0	0	0	0	14	1	8	12	0	0	11	0	28	0	0	0	0	72	21	0	0	1	0	1	0	1	0	0	1173	0	0	0	31	0	1
sample_199	child_18	1.7479452	6	0	0	0	0	0	0	0	0	1	0	231	0	0	0	0	44	0	28	38	0	0	0	0	0	0	0	2	0	87	5	0	0	10	7	0	0	0	0	0	148	0	0	12	0	0	6
sample_200	child_18	2.0136986	10	0	0	0	0	0	0	0	0	1	0	0	0	2	0	0	18	0	75	17	0	0	0	0	0	0	0	1	1	150	7	0	0	24	1	0	0	0	0	0	81	0	0	5	13	0	2
sample_201	child_18	2.3232877	9	0	0	0	0	0	0	1	0	1	0	14	0	2	0	0	17	0	4	16	0	0	5	0	0	0	0	2	0	261	18	0	0	1	4	1	0	0	0	0	95	0	1	5	3	0	4
sample_202	child_25	0.4246575	0	0	0	0	0	0	0	0	0	1	0	1	0	0	0	2	1	0	145	0	0	0	0	0	0	0	0	0	0	1	0	0	0	28	0	0	0	0	0	0	8	0	0	0	1	0	0
sample_203	child_25	0.5178082	27	1	0	8	0	0	0	0	0	1	0	0	0	0	0	1	5	0	326	0	0	1	0	0	0	0	0	0	0	0	1	0	1	67	0	0	0	0	0	0	2	0	0	0	0	0	0
sample_204	child_25	0.6328767	2	0	0	1	0	0	0	0	0	4	0	4	0	0	0	0	2	1	18	0	0	0	1	1	0	0	0	0	0	58	0	0	0	3	0	0	0	0	0	0	5	0	0	1	0	0	0
sample_205	child_25	0.7534247	4	0	0	15	0	0	0	0	0	2	0	1	0	0	0	0	5	0	52	12	1	0	0	0	0	0	0	0	0	10	0	0	0	12	0	0	0	0	0	0	8	0	0	0	0	0	0
sample_206	child_11	0.5013699	0	0	0	0	0	0	0	0	0	2	0	5	0	0	0	1	2	0	232	1	0	0	0	0	0	0	0	0	2	108	0	0	1	49	0	0	0	0	0	0	1	0	0	0	1	0	0
sample_207	child_11	0.7424658	1	1	0	37	0	0	0	0	0	0	0	2	0	0	0	0	29	0	125	75	1	0	0	0	0	21	0	0	2	64	15	0	1	34	0	0	0	0	0	0	4	0	0	1	0	0	0
sample_208	child_11	1.0164384	19	1	0	0	0	0	0	0	0	1	0	2	0	0	0	1	17	0	17	42	0	0	0	0	0	0	0	0	0	71	1	0	0	2	0	0	0	0	0	0	661	0	0	1	0	0	0
sample_209	child_11	1.2630137	4	80	0	2	0	0	0	5	0	1	0	2	0	1	0	0	21	0	3	17	0	0	1	0	288	0	0	0	1	16	8	0	0	2	0	1	0	0	0	0	7	0	0	1	0	0	0
sample_210	child_11	1.5178082	17	32	0	0	0	0	0	0	0	1	0	0	0	0	0	0	14	0	34	11	0	0	0	0	0	1	0	1	0	24	2	0	0	7	0	0	0	0	0	0	3	0	0	1	0	0	1
sample_211	child_11	1.7452055	2	400	0	0	0	0	0	1	0	0	0	2	0	0	0	0	24	1	47	28	0	0	0	0	66	8	0	0	0	66	28	0	0	16	0	0	0	0	0	0	13	0	0	0	2	0	0
sample_212	child_11	2.0301370	3	6	0	1	0	0	0	1	0	0	0	1	0	0	0	0	4	1	1	7	3	0	0	0	0	0	0	0	1	9	1	0	0	0	0	0	0	0	0	0	7	0	0	0	6	0	0
sample_213	child_11	2.2410959	3	0	0	0	0	0	0	0	0	0	0	12	0	0	0	0	22	0	1	28	0	0	0	0	10	0	0	0	1	0	13	0	0	0	3	0	0	6	0	0	23	0	0	0	98	0	0
sample_214	child_11	2.5506849	2	0	0	0	0	0	0	0	0	0	0	0	0	1	0	0	19	0	4	40	1	0	0	0	0	0	0	1	0	29	4	0	0	0	3	0	0	0	0	0	2587	0	0	0	242	0	0
sample_215	child_11	2.7561644	1	0	0	1	0	0	0	0	0	0	0	2	0	0	0	0	4	0	1	7	0	0	3	0	3	0	0	0	0	36	2	0	0	0	0	0	0	5	0	0	434	0	0	0	74	0	0
sample_216	child_11	3.0054795	1	1	0	1	0	0	0	0	0	0	0	2	0	0	0	0	3	1	0	6	0	0	0	0	1	0	0	0	0	84	12	0	0	1	0	0	0	4	0	0	534	0	1	0	363	0	0
sample_217	child_32	0.3013699	113	0	0	15	0	0	0	2	0	10	0	0	0	0	0	0	32	0	143	126	0	0	0	0	0	0	6	0	0	0	2	0	0	27	0	1	0	0	0	0	0	0	0	0	0	0	0
sample_218	child_32	0.5150685	5	0	0	3	0	0	0	0	0	1	0	0	0	0	0	0	43	0	46	80	1	0	0	0	0	61	3	0	0	15	2	0	0	16	0	21	0	0	0	0	1	0	0	0	1	0	0
sample_219	child_32	0.8602740	15	1	0	0	0	0	0	0	0	4	0	0	0	0	0	0	24	0	11	64	0	0	0	0	0	0	1	0	0	34	3	0	0	5	1	0	0	1	0	0	485	0	0	11	0	0	1
sample_220	child_32	1.3945205	17	1	0	3	0	0	0	0	0	3	0	2	0	0	0	0	12	0	0	8	0	0	1	0	0	0	0	1	0	35	2	0	0	0	0	1	0	11	0	0	1029	0	0	4	56	0	1
sample_221	child_32	1.7945205	16	0	0	0	0	0	0	0	0	1	0	13	0	0	0	0	11	1	2	6	1	0	6	0	0	0	0	0	0	43	2	0	0	0	0	1	0	1	1	0	1200	0	0	1	163	0	1
sample_222	child_32	1.9123288	12	0	0	2	0	0	0	0	0	1	0	0	0	0	0	0	7	15	2	12	2	0	89	0	12	0	0	0	0	3	3	0	0	0	0	1	0	0	1	0	592	0	0	0	15	0	0
sample_223	child_32	2.0657534	16	0	0	0	0	0	0	0	0	2	0	435	0	0	0	0	27	8	30	19	1	0	7	0	0	0	0	1	0	26	11	0	0	4	92	9	0	7	0	0	860	0	0	0	89	0	1
sample_224	child_32	2.3616438	5	0	0	2	0	0	0	1	0	1	0	280	0	0	0	0	11	3	1	14	0	0	534	0	0	0	0	0	0	8	7	0	0	0	354	1	0	0	0	0	459	0	0	0	52	0	0
sample_225	child_32	2.6575342	4	0	0	2	0	0	0	0	0	2	0	2	0	0	0	0	8	1	8	11	0	0	57	0	0	0	0	0	0	47	9	0	0	0	64	0	0	0	0	0	335	0	0	0	12	0	0
sample_226	child_32	2.9452055	0	0	0	0	0	0	1	0	0	0	0	4	0	0	0	0	5	21	0	8	2	0	25	1	0	0	0	0	0	11	18	0	0	0	11	0	0	0	0	0	143	0	0	0	12	0	0
sample_227	child_27	0.4273973	18	0	0	0	0	0	0	1	0	3	0	4273	0	0	0	0	45	0	24	113	0	0	0	0	0	24	2	0	1	0	5	0	0	5	0	0	0	0	0	0	1	1	0	0	173	0	0
sample_228	child_27	0.6164384	1	0	0	4	0	0	0	4	0	0	0	58	0	0	0	0	5	153	151	3	0	0	0	0	0	0	0	1	0	0	24	0	0	35	0	8	0	0	0	0	2	0	0	0	184	0	0
sample_229	child_27	1.0383562	0	0	0	0	0	0	0	0	0	0	0	76	0	0	0	1	12	0	33	22	0	0	0	0	0	0	0	0	0	254	6	0	0	9	0	0	0	1	0	0	6	0	0	1	2	0	34
sample_230	child_27	1.7123288	0	3	0	0	0	0	0	0	0	0	0	123	0	0	0	0	13	36	51	9	0	0	0	0	7	0	0	1	0	30	36	0	0	16	0	0	1	0	0	0	11	0	0	1	19	0	0
sample_231	child_27	2.0520548	0	0	0	1	0	0	0	0	0	7	0	130	0	0	0	0	17	7	64	15	0	0	0	0	0	0	0	2	0	28	33	0	0	9	0	0	0	0	0	0	220	0	0	0	0	0	0
sample_232	child_14	0.5561644	49	0	0	1	0	0	0	0	0	1	0	0	0	0	0	1	3	0	152	0	0	0	0	0	0	0	0	0	0	200	5	4	0	40	0	0	0	0	0	0	4	0	0	0	0	0	0
sample_233	child_14	0.7479452	4	0	0	12	0	0	0	0	0	1	0	4	0	0	0	0	15	0	9	53	0	0	0	0	0	0	1	0	0	110	2	0	0	0	0	0	0	0	0	0	2	0	0	0	1	0	1
sample_234	child_14	1.0109589	1	0	0	9	0	0	0	0	0	2	0	0	0	0	0	0	22	0	1	69	0	0	1	0	0	0	0	0	0	38	5	19	0	2	1	1	0	0	0	0	20	0	0	3	0	0	0
sample_235	child_14	1.2876712	0	0	0	4	0	0	0	0	0	0	0	6	0	0	0	0	22	0	1	34	0	0	0	0	0	4	1	0	0	152	7	0	0	0	0	0	0	1	0	0	26	0	0	1	283	0	0
sample_236	child_14	1.5315068	2	1	0	0	0	0	0	0	0	0	0	0	0	0	0	0	27	1	0	16	0	0	0	0	0	0	0	0	1	42	1	0	0	0	0	0	0	2	0	0	8	0	0	2	2	0	3
sample_237	child_14	1.8000000	32	0	0	5	0	0	0	0	0	0	0	0	0	0	0	0	9	0	49	17	0	0	0	0	0	0	2	2	0	238	0	0	0	7	0	0	0	0	0	0	14	0	0	4	0	0	3
sample_238	child_14	2.0684932	4	0	0	2	0	0	0	0	0	0	0	1	0	0	0	0	15	0	3	9	0	0	32	0	0	0	0	0	0	25	5	0	0	0	3	0	0	0	0	0	122	0	0	4	18	0	2
sample_239	child_14	2.6821918	0	18	0	1	0	0	0	0	0	0	0	0	0	0	0	0	12	7	2	21	0	0	13	1	0	0	0	0	0	4	30	0	0	2	1	0	0	10	0	0	200	0	0	0	0	34	0
sample_240	child_14	3.0054795	1	243	0	0	0	0	0	0	0	0	0	0	0	1	0	0	15	6	1	30	0	0	69	0	0	0	0	0	0	17	15	0	0	0	2	0	0	4	0	0	639	0	0	0	9	11	1
sample_241	child_33	0.6219178	12	3	0	0	0	0	0	0	0	5	0	2	0	0	0	0	14	0	17	11	0	0	0	0	0	0	18	0	2	17	3	0	0	4	0	0	0	1	0	0	9	0	0	1	2	0	6
sample_242	child_33	1.0575342	2	2	0	2	0	0	0	0	0	0	0	2	0	0	0	0	27	0	11	25	0	0	0	0	0	2	2	0	8	2	7	0	0	3	2	0	0	0	0	0	21	0	0	3	0	0	2
sample_243	child_33	1.3260274	0	5	0	0	0	0	0	2	0	0	0	1	0	0	0	0	13	0	381	39	0	0	0	0	0	1	0	0	39	0	5	0	0	84	0	0	0	0	0	0	5	1	0	6	0	0	1
sample_244	child_33	1.6520548	2	0	0	0	0	0	0	2	0	0	0	17	0	0	0	0	15	0	2	10	0	0	1	0	5	0	0	0	6	18	7	0	0	0	1	0	0	4	0	0	8	0	0	0	9	0	0
sample_245	child_33	2.0410959	3	120	0	2	0	0	17	0	0	1	1	14	0	0	0	0	16	3	1	46	0	0	5	0	2	0	1610	0	20	8	5	0	0	0	9	0	0	2	0	0	5	0	0	1	265	30	0
sample_246	child_33	2.3342466	4	250	0	0	0	0	0	5	1	1	0	9	0	0	0	1	22	0	0	33	0	0	6	0	6	0	2	0	4	11	3	0	0	0	11	1	0	3	0	0	19	0	0	0	418	63	0
sample_247	child_38	0.6191781	0	0	0	4	0	0	0	0	0	0	0	3	0	0	0	0	3	1	3	3	0	0	0	0	0	0	0	0	0	105	34	0	0	0	0	0	0	0	0	0	2	0	0	0	1	0	0
sample_248	child_38	1.2575342	5	89	0	0	0	0	0	0	0	2	0	0	0	1	0	0	7	0	40	4	0	0	0	0	0	0	0	0	0	29	8	0	0	12	0	0	0	2	0	0	24	0	0	0	2	0	0
sample_249	child_38	1.5041096	0	763	0	0	0	0	0	3	0	0	0	0	0	1	0	0	7	1	1	2	0	0	1	0	0	0	0	1	0	35	74	0	0	0	8	0	0	1	0	0	20	0	0	0	0	0	0
sample_250	child_38	1.7863014	3	258	0	0	0	0	0	4	0	0	0	0	0	0	0	0	6	0	18	2	0	0	3	2	0	0	0	0	1	17	10	0	0	9	3	0	0	3	0	0	53	0	0	0	0	0	0
sample_251	child_38	2.0027397	3	948	0	0	0	0	0	11	0	0	0	46	0	0	0	0	12	0	9	1	0	0	5	0	0	0	0	0	0	94	12	0	0	0	9	0	0	6	0	0	143	0	0	0	0	0	1
sample_252	child_38	2.2739726	2	174	0	0	0	0	1	3	1	0	0	0	0	0	0	0	2	0	9	7	0	0	1	0	0	0	0	0	0	45	7	0	0	3	0	0	0	8	0	0	3	0	0	1	0	0	0
sample_253	child_38	2.5232877	5	72	0	0	0	0	0	0	0	0	0	1	0	0	0	0	5	0	5	3	0	0	0	0	0	0	0	0	0	12	64	0	0	1	2	0	0	5	0	0	14	0	0	0	2	0	0
sample_254	child_38	2.7863014	0	16	0	3	0	0	0	2	0	0	0	0	0	0	0	1	8	2	1	8	0	0	0	0	0	0	0	0	0	20	47	0	0	4	0	0	0	4	0	0	159	0	0	0	0	0	0
sample_255	child_38	3.0356164	0	88	0	0	0	0	0	0	0	0	0	0	0	0	0	0	2	2	1	0	0	0	2	0	0	0	0	0	0	29	37	0	0	0	0	0	1	4	0	0	171	0	0	0	20	0	0
sample_256	child_3	0.4904110	0	0	0	1	0	0	0	0	0	6	0	0	0	0	0	0	1	0	324	0	0	0	0	0	0	0	0	0	0	175	0	0	0	94	0	0	0	0	0	0	3	0	0	0	0	0	0
sample_257	child_3	0.8986301	15	0	2	16	0	0	0	0	0	1	0	0	0	0	0	0	1	0	63	4	0	0	0	0	0	0	0	0	1	146	0	0	0	16	0	0	0	0	0	0	3	0	0	0	2	0	0
sample_258	child_3	1.0136986	3	1	0	3	0	0	0	0	0	1	0	1	0	0	0	1	3	0	158	10	0	0	0	0	0	0	0	0	1	179	0	0	0	37	5	0	0	0	0	0	3	0	0	0	30	0	0
sample_259	child_3	2.6438356	1	33	0	0	0	0	0	3	0	0	0	0	0	0	0	0	5	9	1	0	0	0	7	0	0	0	9	0	0	8	12	0	0	1	12	0	6	1	0	0	136	0	0	0	3	0	0
sample_260	child_7	0.5506849	0	1	0	0	0	0	0	0	0	32	0	0	0	0	0	0	10	0	40	18	0	0	0	0	0	0	0	0	0	368	1	0	0	8	0	0	0	0	0	0	99	0	0	35	0	0	0
sample_261	child_7	0.6493151	4	30	0	0	0	0	0	1	0	3	0	55	0	0	0	0	10	0	76	29	0	0	1	0	0	11	0	3	75	78	13	0	0	25	3	2	0	0	0	0	107	0	118	19	0	0	2
sample_262	child_7	0.7616438	3	0	0	0	0	0	0	0	0	0	0	2	0	0	0	0	25	1	29	21	0	0	0	0	0	4	0	0	1	18	3	0	1	7	0	0	0	0	0	0	61	0	0	14	47	0	1
sample_263	child_7	0.9890411	0	0	0	0	0	0	0	0	0	0	0	0	0	0	0	0	3	0	9	5	1	0	0	0	0	0	0	0	1	22	29	0	0	0	0	0	0	0	0	0	8	0	4	0	0	0	0
sample_264	child_7	1.2986301	0	0	0	0	0	0	0	0	0	1	0	1	0	0	0	0	27	0	75	18	0	0	0	0	0	0	1	0	0	29	13	0	0	16	0	0	0	0	0	0	404	0	0	6	542	0	1
sample_265	child_7	1.4958904	19	0	0	0	0	0	0	0	0	1	0	1	0	0	0	0	10	0	8	7	0	0	0	11	0	0	104	0	0	27	3	0	0	4	3	0	0	0	0	0	152	0	0	2	3	0	1
sample_266	child_7	1.9369863	3	2	0	0	0	0	0	0	0	1	0	1	0	0	0	0	25	6	3	23	0	0	2	0	0	0	0	2	0	31	8	0	0	1	1	2	0	0	0	0	1291	0	0	0	31	0	5
sample_267	child_7	2.5068493	0	61	0	0	0	0	1	0	0	0	0	2	0	0	0	0	16	0	15	18	0	0	0	0	0	0	0	0	2	11	5	0	0	2	1	0	0	2	0	0	1051	0	0	0	119	0	0
sample_268	child_7	3.0328767	0	16	0	0	0	0	0	0	0	0	0	1	0	0	0	0	13	18	71	13	0	0	2	9	0	0	0	1	2	23	17	0	0	20	0	0	1	0	0	0	433	0	0	0	51	48	1
sample_269	child_20	0.5917808	74	0	0	0	0	0	0	0	0	1	0	0	0	0	0	0	1	0	88	1	0	0	0	0	0	0	0	0	1	76	13	0	0	20	0	0	0	0	0	0	1	0	0	0	0	0	0
sample_270	child_20	1.2767123	4	1	0	1	0	0	0	0	0	1	0	1	0	0	0	0	24	0	11	20	0	0	0	0	0	0	0	1	0	16	10	0	0	2	2	0	0	0	0	0	12	0	0	4	0	0	0
sample_271	child_20	1.5068493	3	9	0	1	0	0	0	0	1	0	0	17	0	0	0	0	4	0	3	7	0	0	0	0	0	0	0	7	5	23	9	0	0	0	0	0	0	16	0	0	7	0	0	0	0	0	0
sample_272	child_20	1.7561644	29	604	0	0	0	0	0	1	0	4	0	135	0	0	0	0	9	0	2	14	0	0	0	0	0	0	0	6	6	52	6	0	0	3	10	0	0	16	0	0	47	0	0	2	0	0	3
sample_273	child_20	2.0246575	5	470	0	0	0	0	0	3	0	2	0	3	0	0	0	0	12	1	6	17	0	0	0	0	0	0	0	4	2	21	8	0	0	1	27	1	0	146	0	0	41	0	0	0	192	0	0
sample_274	child_20	2.2575342	0	65	0	0	0	0	0	1	0	0	0	1	0	0	0	0	9	0	0	6	0	0	0	0	0	0	0	1	0	3	48	0	0	0	0	0	0	75	0	0	3	0	0	2	45	0	1
sample_275	child_20	2.7561644	1	464	0	0	0	0	0	1	0	0	0	15	0	0	0	0	8	1	1	22	0	0	60	0	0	0	0	4	1	21	40	0	0	2	14	0	0	84	0	0	23	0	0	1	36	0	0
sample_276	child_20	3.0410959	3	525	0	1	0	0	0	1	0	1	0	0	0	0	0	0	20	0	4	40	2	0	28	0	0	0	1	2	5	9	28	0	0	0	26	0	0	132	0	0	384	0	0	1	51	0	1
sample_277	child_15	0.5890411	4	6	0	0	0	0	0	0	0	7	0	11	0	0	0	0	6	0	40	7	0	0	0	0	0	0	1	0	23	167	6	0	1	4	0	0	0	0	0	0	14	1	0	1	0	0	0
sample_278	child_15	1.5095890	0	4	0	0	0	0	0	0	0	0	0	4	0	0	0	0	4	2	4	6	0	0	0	0	44	0	26	0	3	9	66	0	1	0	0	0	0	0	0	0	201	0	0	0	0	4	0
sample_279	child_15	1.8876712	0	2	0	0	0	0	0	0	0	0	0	4	0	0	0	0	7	0	5	9	0	0	0	0	1	0	0	1	4	26	41	0	0	0	0	0	0	0	0	0	217	0	0	0	24	6	0
sample_280	child_15	2.1561644	0	0	0	0	0	0	0	0	0	2	0	5	0	0	0	0	7	0	16	15	0	0	0	0	0	0	1	0	0	39	5	0	0	4	2	0	0	0	0	0	2342	0	0	7	370	12	0
sample_281	child_15	2.4712329	0	2	0	0	0	0	0	0	0	0	0	2	0	0	0	0	11	1	1	15	2	0	0	1	0	0	0	0	0	68	15	0	0	0	1	0	0	2	0	0	1449	0	0	0	144	48	0
sample_282	child_15	2.7917808	2	0	0	0	0	0	0	0	0	1	0	0	0	0	0	0	6	2	5	5	2	0	1	5	0	0	0	1	0	67	8	0	0	0	3	2	0	1	0	0	1203	0	0	2	242	23	0
sample_283	child_15	3.0958904	0	1	0	0	0	0	0	0	0	0	0	1	0	0	0	0	6	2	6	5	0	0	0	0	0	0	0	0	1	20	25	1	0	3	0	0	0	5	0	0	40	0	0	0	46	0	0
sample_284	child_40	0.6465753	1	0	0	3	0	0	0	0	0	0	0	0	0	0	0	0	31	0	11	50	0	0	0	0	0	0	1	2	3	58	12	0	0	3	0	0	0	0	0	0	0	0	0	0	1	1	0
sample_285	child_40	1.1972603	0	3	0	0	0	0	0	0	0	1	0	2	0	0	0	0	9	1	3	9	0	0	0	0	0	0	0	0	1	3	10	0	0	0	2	0	0	4	1	0	204	0	0	0	130	0	1
sample_286	child_40	1.4904110	0	0	0	12	0	0	0	0	0	1	0	1	0	0	0	0	5	1	0	9	2	0	0	0	0	0	5	0	3	7	17	0	0	0	0	0	0	6	0	0	182	0	0	0	1	0	0
sample_287	child_40	1.7342466	0	0	0	1	0	0	0	1	0	0	0	1	0	0	0	0	7	3	0	12	0	0	20	0	0	0	44	0	1	4	9	0	0	2	170	0	0	0	0	0	2166	0	0	0	1	0	0
sample_288	child_40	1.9835616	2	2	0	0	0	0	5	0	0	0	1	7	0	0	0	0	7	1	15	15	0	0	110	0	0	0	21	0	2	3	12	0	0	6	136	0	0	0	0	0	711	0	0	0	11	0	0
sample_289	child_40	2.2383562	1	0	0	0	0	0	0	0	1	0	1	9	0	0	0	0	5	5	3	7	0	0	26	0	0	0	10	0	1	3	19	0	0	1	78	0	0	7	0	0	161	0	0	1	34	0	0
sample_290	child_40	2.5041096	3	1	0	0	0	0	4	0	0	0	0	4	0	0	0	0	5	4	3	6	1	0	2	0	0	0	9	1	2	5	4	0	0	1	0	0	0	4	0	0	387	0	0	0	1	0	0
sample_291	child_40	2.9698630	0	0	0	0	0	0	0	2	0	0	0	0	0	0	0	0	2	10	3	9	0	0	11	0	0	0	53	0	2	3	8	0	0	0	1	0	1	4	0	0	164	0	0	0	3	0	0
sample_292	child_36	1.8547945	0	0	7	0	3	0	0	3	0	1	0	1	0	11	3	1	32	7	1	5	0	1	3	0	0	21	0	0	1	234	1	1	1	1	1	0	0	0	0	81	374	2	0	0	2	0	4
sample_293	child_43	1.4027397	3	0	1	3	6	2	0	0	0	0	0	1	0	81	67	15	27	41	55	34	1	17	2	5	0	1	0	1	1	35	0	0	2	5	2	1	0	3	3	68	75	8	0	0	19	0	1
sample_294	child_10	2.0219178	2	0	1	0	2	2	1	0	0	0	0	0	0	3	2	0	11	165	0	10	0	52	151	3	21	8	0	0	1	8	1	0	0	0	1	2	2	41	26	40	241	15	0	0	279	0	2
sample_295	child_8	0.5205479	14	0	67	60	0	8	0	0	1	1	0	0	0	0	590	88	1	1	535	0	0	237	0	0	0	0	0	0	0	232	0	2	12	58	0	0	0	0	0	0	0	99	0	0	0	0	0
sample_296	child_18	1.4958904	0	0	2	4	1	0	0	1	0	0	0	0	12	18	19	3	12	0	14	3	0	0	3	0	1	0	0	0	0	28	1	1	0	1	3	0	11	2	2	7	44	2	0	1	0	0	0
sample_297	child_9	0.9917808	5	0	55	24	9	1	0	0	0	7	0	153	0	16	599	100	18	10	597	32	0	7	0	0	0	39	1	0	0	103	0	2	7	57	0	0	0	1	0	16	59	6	0	1	0	0	1
sample_298	child_9	1.7726027	2	2	13	6	5	1	0	1	5	0	0	1	0	148	306	53	28	142	278	27	0	10	5	0	5	5	0	2	25	38	0	2	3	30	4	0	0	16	0	81	593	7	0	9	46	0	2
[truncated: 1,001 more columns]
