# Supplementary material for: Towards a functional hypothesis relating anti-islet cell autoimmunity to the dietary impact on microbial communities and butyrate production
Source: Microbiome. 2016 Apr 26;4:17. doi: 10.1186/s40168-016-0163-4 (PMC4845316; doi:10.1186/s40168-016-0163-4)
Supplement: Additional file 3: — KO abundance table at age 0.5+/−0.25 years. (TXT 953 kb) [file 40168_2016_163_MOESM3_ESM.txt]

child_39	child_16	child_24	child_1	child_23	child_37	child_31	child_13	child_22	child_36	child_6	child_21	child_2	child_17	child_12	child_26	child_9	child_28	child_30	child_34	child_4	child_35	child_29	child_5	child_10	child_19	child_8	child_18	child_25	child_11	child_32	child_27	child_14	child_33	child_38	child_3	child_7	child_20	child_15	child_40
K01364	0	0	2	2	116	0	0	1	11	11	12	4	0	0	18	1	22	9	0	4	1	2	15	2	11	0	0	0	12	0	0	1	1	0	1	1	0	1	7	4
K01361	67	498	786	1358	6695	56	245	130	895	1307	815	246	553	1168	955	89	1729	530	203	310	424	289	1084	841	884	50	6339	7	867	484	274	247	533	283	178	709	833	2605	491	700
K01362	5288	1788	3501	1932	8765	12560	59017	7742	3501	4266	1860	2046	1870	3050	5186	81372	5461	6985	7296	8350	957	6938	5779	2058	4422	5928	5435	1039	26363	3616	9206	47187	4955	19427	11400	1787	34581	9675	5219	5489
K02249	0	0	0	0	0	0	1	1	2	3	0	0	0	0	0	0	0	0	3	0	0	2	0	1	1	1	1	0	3	18	12	1	5	1	1	0	0	0	0	3
K05841	1	1	2	33	7	8	4	14	20	10	0	8	56	31	68	7	2	2	2	35	42	17	6	7	14	10	9	1	14	16	4	11	28	6	258	4	2	42	209	4
K05844	2483	11217	8052	1233	232	2014	1378	10528	6052	2319	803	53389	11187	6601	294	1912	6685	840	1846	908	1654	2464	684	743	744	14682	11661	25263	26735	4891	2607	8218	5881	869	690	7156	8317	2513	35229	999
K05845	5050	26346	17552	3095	4019	4274	3125	31304	12753	4417	1862	158561	22282	15868	1226	4662	21356	2698	3855	2182	3308	5906	1861	3548	2779	31337	21477	44434	72534	10071	3916	24187	13814	1726	2240	12851	24829	8436	104481	1785
K05846	12472	53520	37903	8075	11157	8746	10951	67043	27150	16505	4280	316801	45432	33937	6181	20884	46551	11461	10454	7617	7137	16795	9718	8028	17441	61032	53973	88217	146265	21620	41199	54753	32472	8808	5407	27174	55589	20278	209034	8921
K05847	8575	28109	22110	4524	10840	4912	7194	37519	14665	7751	2622	158931	23224	17981	6129	19399	26266	11915	5228	8162	3891	9977	19077	4324	13901	32559	31400	44456	73352	12056	37233	44029	18804	6928	4385	13967	32552	10566	106353	10262
K00508	30	94	70	50	8	30	16	54	84	23	11	180	170	85	34	18	34	4	20	47	53	53	16	53	29	160	828	241	136	125	23	34	101	15	23	108	64	65	164	18
K00500	116	372	331	90	6	101	35	20	336	69	38	15	643	37	16	62	9	6	59	68	125	44	23	7	26	610	438	1111	314	200	48	26	159	25	85	319	38	123	38	96
K00507	54	163	147	29	22	41	18831	50	152	25	15	95	257	15	315	23543	16	7	28	1206	42	24	19	5	66	279	286	508	7954	166	30	11528	73	5763	861	166	9640	45	705	98
K00505	1	1	1	0	0	0	3	2	1	10	2	0	2	0	2	0	0	0	5	0	0	4	6	6	2	0	4	0	6	5	16	0	8	6	3	6	6	2	2	11
K12521	1	2	12	0	0	21	25	2	1	1	0	7	3	2	1	1	1	0	1	0	0	0	0	0	0	4	38	5	62	1	10	1	2	0	0	2	0	1	4	1
K01101	1679	907	1882	1237	7564	244	2941	2793	1551	1577	959	286	989	1804	1893	1636	3910	2233	287	1417	648	868	4737	1465	1924	3867	747	24	1688	1256	3909	4787	608	1899	4535	1006	1984	3611	988	2577
K01103	0	0	0	0	0	13	0	0	0	0	0	0	0	0	0	0	0	0	4	0	0	0	0	0	0	1	0	0	0	1	7	0	0	0	0	0	0	0	5	0
K01104	30349	28217	25753	15525	23918	29580	38064	55154	36777	34381	10632	59844	27833	20661	36439	79759	37420	30384	21326	64500	6513	49467	75968	32812	49121	32848	56662	39944	51068	28858	60459	93062	38479	62289	36715	29587	80072	29326	61557	45324
K05592	10910	13335	11861	3256	9814	14579	45291	22010	8328	10086	2611	55205	12929	9065	5123	62244	11333	10409	10547	11840	2366	8352	21799	2575	7693	19335	14766	25734	46720	6678	20424	47030	9815	19667	11872	8915	35315	11859	39861	15164
K05593	3277	947	2221	978	7223	97	336	4017	964	1310	873	360	726	1574	1723	2352	2672	2340	238	2625	535	559	7958	385	2383	91	674	44	1135	806	5152	7207	344	1774	376	692	1395	309	946	3608
K05590	2456	11232	7910	1182	204	2009	1245	10527	6011	1673	789	53452	11126	6600	286	1903	6646	833	1669	869	1612	2241	530	735	731	14767	11347	25424	26639	4914	1720	8217	5832	726	646	7175	8323	2479	35259	754
K05591	2448	11267	7944	1182	9	2017	1150	10540	6045	1660	723	53513	11180	6604	285	1911	6649	835	1666	873	1615	2197	510	736	731	14421	10937	25564	26709	4912	1709	8227	5851	716	720	7221	8333	2481	35145	697
K05596	2377	11033	7881	1536	78	1968	1174	10586	6001	1663	731	53584	10947	6775	337	1880	6691	864	1632	970	1669	2234	537	810	758	14010	11402	24755	26573	4855	1706	8291	5846	736	860	7077	8424	2523	35322	865
K05597	3	10	8	3	0	2	0	1	8	2	1	0	16	0	0	2	0	0	2	1	2	1	1	0	1	30	26	45	11	8	3	1	7	1	0	16	1	3	1	0
K05594	1014	3356	2923	530	2	834	264	284	2801	536	296	1676	5075	4231	129	487	423	61	522	319	750	416	248	44	303	7950	3364	14789	4152	2603	659	389	2035	254	56	4168	628	1224	1362	219
K05595	14559	12538	8550	1441	518	27096	4861	25009	6723	2187	2734	57221	11742	7034	881	2493	6893	4173	19876	3404	1771	9333	9898	1116	1345	16012	11376	26353	27124	5709	1913	8328	9066	1936	27746	7655	8636	16348	42560	8070
K05599	3	10	8	3	0	2	0	1	8	2	1	0	16	0	0	2	0	0	2	1	2	1	1	0	1	30	26	45	11	8	3	1	7	1	0	16	1	3	1	0
K11962	0	0	0	0	0	0	0	8	1	0	0	0	0	0	67	1	0	0	0	2	0	1	1	0	2	4	0	1	0	16	1	0	3	0	258	4	0	2	206	1
K14540	5984	1920	4782	1623	9621	509	5411	9343	8854	9033	1102	591	1788	2238	7024	17492	6020	9633	2695	20898	622	12609	26620	1674	11027	4233	5969	609	4676	2931	25572	34930	4616	18491	6882	1864	9017	4847	3792	12750
K12529	964	3139	2762	509	4	798	240	119	2672	507	281	10	4842	26	133	448	47	43	494	301	725	359	233	40	309	7550	2367	14094	3481	2506	617	215	1819	239	40	3959	442	1170	349	211
K12528	964	3137	2760	507	3	797	240	117	2669	506	279	10	4838	19	124	448	42	43	492	301	724	355	233	26	303	7550	2350	14094	3481	2476	616	215	1809	238	37	3950	429	1168	344	207
K06353	0	0	0	0	0	0	1	1	2	3	0	0	0	0	0	0	0	0	3	0	0	2	0	1	1	1	1	0	3	18	12	1	5	1	1	0	0	0	0	3
K02456	3804	18870	13125	1795	1068	3085	39612	20911	9011	3031	1117	104923	16743	4936	652	50727	12781	1691	2841	3800	2417	4414	814	1440	4500	20374	17707	35338	64594	7164	14933	39628	10622	13170	1362	10006	35284	3680	69308	1196
K02457	3724	18669	12498	1757	16	3027	1938	20739	8858	2703	1101	104392	16482	4779	428	3253	12558	1599	2734	1375	2375	3935	742	1438	1132	19985	16266	34659	48650	6952	2669	16009	9397	1149	1334	9786	15975	3611	68930	1117
K02454	4059	18926	12688	2057	224	3228	41329	20838	9296	8838	1296	104758	17281	5114	661	50367	12623	1695	4894	3787	2424	5088	3025	1449	1275	20436	19379	35451	65982	7144	4017	39115	10164	14574	1897	10458	35293	3781	69201	4736
K02455	3734	18709	12525	1766	38	3044	20759	20780	8884	2709	1101	104612	16520	4819	527	26776	12582	1605	2742	2561	2382	3947	755	1428	1184	20143	17556	34939	56560	7019	2693	27544	9499	6907	1340	9874	25609	3634	69056	1127
K02452	3661	18453	12308	1723	16	2969	1919	20734	8676	2667	1077	104411	16145	4775	410	3219	12551	1596	2699	1357	2327	3917	733	1424	1112	19654	17287	34038	48495	6817	2642	16002	9316	1137	1297	9607	15947	3561	68920	1064
K02453	4049	18888	12654	2058	244	3220	60146	20868	9256	8855	1297	104709	17224	5118	767	73860	12619	1682	4848	4963	2421	5065	3028	1451	1328	20349	19327	35292	73637	7135	3679	50613	10023	20327	1855	10413	44902	3771	69197	4680
K02450	148	540	442	69	0	118	53	180	402	80	45	914	740	46	18	94	99	21	81	51	100	79	26	18	32	775	670	1395	873	259	70	188	236	29	102	401	219	113	895	100
K02103	3695	305	672	91	263	59	2688	4997	6036	137	10	41	174	207	1769	1632	1686	1400	77	13304	24	6338	6213	431	1869	2550	131	32	1043	884	3309	12910	178	9599	4614	183	877	687	1466	1673
K08138	5453	3492	2747	508	7	12665	1410	5389	2835	639	899	2018	4807	4132	285	678	331	1159	6708	1246	722	3416	3853	85	449	8041	2043	14056	3487	2700	725	225	3222	737	8918	3952	443	5764	2780	3399
K02108	16297	18193	15272	9102	15017	15427	30141	32740	22850	14750	6054	56681	16838	13396	17504	43328	22435	12324	12261	36825	3752	27892	33677	16451	22033	19486	37188	25898	39841	15650	28367	54812	21485	35117	23168	16216	44549	16190	48810	19963
K02109	16635	10911	10955	8448	11995	14370	29307	24324	19694	13291	5380	4860	11351	10986	17175	42702	15638	11923	11405	37635	2916	26168	36196	15567	24174	12814	31391	16469	17237	13482	29074	49888	17751	35457	19235	13498	37378	14774	15045	20774
K02458	3768	18803	12618	1776	16	3058	1950	20751	8979	2724	1112	104438	16699	4809	424	3275	12563	1601	2755	1391	2405	3946	753	1425	1136	20302	17605	35243	48808	7028	2692	16020	9525	1157	1333	9952	15986	3655	68960	1123
K02459	3662	18456	12312	1724	16	2971	1919	20737	8682	2668	1078	104430	16150	4799	411	3219	12555	1597	2700	1359	2328	3922	737	1424	1116	19756	16190	34231	48549	6854	2652	16004	9408	1139	1330	9671	15955	3577	68927	1111
K08137	2322	10862	7575	1120	9	1893	1088	10516	5692	1594	687	54212	10541	10701	269	1843	6921	829	1604	833	1525	2164	489	734	706	13760	8906	24316	26305	4689	1647	8201	5698	695	636	6860	8288	2384	35233	599
K03851	0	0	0	0	0	7	0	0	0	0	0	0	0	0	0	0	0	0	2	0	0	0	0	0	0	0	0	0	0	1	4	0	0	0	0	0	0	0	3	0
K03852	67	228	198	35	0	60	20	8	191	37	23	2	355	3	8	38	4	2	36	19	50	16	10	1	15	367	175	676	170	112	28	11	80	12	2	187	19	51	17	7
K03855	1234	3194	2786	772	158	962	2005	145	2931	6614	463	42	5346	301	147	493	65	119	2582	323	726	1455	2495	53	317	7577	4295	14103	4980	2490	1507	257	2299	2158	763	4394	480	1277	399	4014
K03856	6009	1252	3773	432	3935	556	5466	10069	1720	9553	203	296	810	978	6611	23288	5367	11834	2686	10045	46	6959	24906	538	16891	2601	5576	59	4448	2387	38325	34495	5172	11121	6265	844	9666	915	2757	12146
K13018	0	0	0	0	0	0	0	0	0	0	0	0	0	0	0	0	0	0	0	0	0	0	0	0	0	0	34	0	0	0	0	0	0	0	0	0	0	0	0	0
K13019	84	11	27	0	3	151	257	9	8	275	2	32	0	1	1	0	10	6	20	5	0	27	90	0	2	0	114	0	813	1	551	1	71	22	38	0	10	19	8	31
K13010	31	2	144	0	0	1	0	22	0	10	9	16	0	0	3	1	45	42	44	6	0	4	28	1	4	4	0	0	11	1	127	3	1	4	74	1	1	49	27	3
K13012	269	21	21	80	289	10	153	849	37	49	15	70	32	41	1971	9108	1484	4102	45	2799	11	47	246	71	871	208	69	19	73	634	73	753	53	1030	94	41	3422	107	528	106
K13014	2360	10965	7684	1136	9	1941	1122	10497	5796	1612	695	53336	10724	6594	273	1859	6623	828	1620	845	1552	2164	495	728	710	13922	10461	24640	26259	4738	1666	8148	5705	698	632	6946	8239	2408	34796	604
K13015	0	0	0	0	3	0	9	29	0	4	0	0	0	0	3	0	1	2	0	1	0	7	1	2	0	4	37	0	1	7	44	1	0	4	4	1	3	1	0	3
K13016	112	2	0	0	0	1	0	25	0	9	11	22	0	0	0	0	0	48	61	5	0	3	46	1	3	0	0	0	1	1	0	0	1	0	110	0	1	68	30	4
K13017	0	0	0	0	0	0	0	0	0	0	0	0	0	0	0	0	0	0	0	0	0	0	0	0	0	0	34	0	0	0	0	0	0	0	0	0	0	0	0	0
K08566	1305	7502	4641	586	7	1054	824	10243	2886	1057	390	52582	5433	6476	139	1358	6500	766	1078	516	771	1758	243	691	403	5834	5857	9538	22179	2078	991	7812	3677	441	582	2699	7665	1161	33945	380
K08567	1352	3352	2920	791	371	994	4485	646	3300	6664	537	170	5548	314	267	597	312	363	2609	428	761	1509	2807	46	345	8145	5796	14465	5098	2674	1503	420	2404	2168	613	4571	561	1352	530	3884
K13274	0	3	12	0	1	3	4	1	15	3	1	0	18	19	1	0	26	1	3	1	3	3	2	29	17	177	2	0	5	49	13	2	14	1	1	4	13	43	3	4
K13275	14	4	282	3	1005	0	11	10	4	145	2	2	4	34	11	128	116	29	41	36	1	423	24	6	3243	6	15	0	43	30	11853	234	1067	489	6	3	6	6	62	30
K13276	18	4	2	16	17	8	119	7	21	512	13	1	27	17	2	4	2	5	145	1	2	68	112	2	3	3	105	1	88	22	117	5	111	100	32	27	4	8	4	214
K13277	0	0	0	0	0	0	1	1	2	3	0	0	0	0	0	0	0	0	3	0	0	2	0	1	1	1	1	0	3	18	12	1	5	1	1	0	0	0	0	3
K03275	976	3181	2795	514	1	810	244	129	2701	511	282	68	4904	42	124	454	50	44	498	302	731	359	234	26	285	7597	2443	14188	3530	2495	620	228	1823	241	38	3980	439	1174	382	209
K03274	2733	11293	7932	1453	396	2162	21815	10581	6282	7824	972	53476	11642	6889	415	25468	6670	926	3812	2076	1619	3377	2800	756	819	14805	13067	25459	35942	4966	3100	19767	6444	8400	1381	7627	17980	2588	35333	4636
K03277	0	0	0	0	0	0	0	0	0	0	0	0	0	0	0	0	0	0	0	0	0	0	0	0	0	0	32	0	0	0	0	0	0	0	0	0	0	0	0	0
K03276	953	3108	2738	503	1	791	237	115	2649	502	278	5	4793	16	121	444	41	42	489	295	720	352	232	25	282	7505	1997	14023	3465	2462	610	212	1799	237	37	3931	426	1163	341	206
K03271	10094	11826	8881	1487	1008	2715	28084	19699	6476	7983	1174	53623	11752	6941	1284	27838	7251	2959	4835	4004	1639	3718	11524	855	1909	15318	13622	25598	37027	5441	9611	27634	6592	9945	1879	7736	19338	2767	36305	7955
K03270	10473	12275	8393	1531	594	25497	4266	19430	6708	8017	1602	54924	11725	6906	871	3420	7337	3063	10858	3472	1626	8827	11637	825	1433	15904	13144	25637	28295	5482	6403	11868	9292	3904	11056	7715	9047	7376	38354	12485
K03273	4888	11402	8021	1494	442	2584	26965	13856	6440	8423	1017	53592	11759	6943	715	25767	6909	1448	4157	2359	1635	3634	3953	818	1332	14934	13299	25654	37080	5082	4891	21038	6665	9306	1983	7758	18153	2715	35753	5115
K03272	7204	22620	16148	2895	992	4282	43639	23022	12467	15639	1946	107013	23040	13817	1081	51805	13537	2553	7655	4896	3207	6798	9068	1562	1923	29347	25985	50461	71738	9882	8008	42747	12876	17086	2479	15154	36642	5246	70883	10153
K03279	41	144	117	19	0	30	13	26	107	18	14	865	212	4121	6	19	301	4	21	13	25	16	6	2	9	225	756	378	135	70	19	23	60	7	2	104	27	24	236	5
K03278	0	1	0	0	0	0	0	1	0	0	0	10	0	0	0	0	1	0	0	0	0	0	0	0	0	0	213	0	2	0	0	1	0	0	0	0	1	0	4	0
K12277	0	0	0	0	0	0	0	0	0	0	0	0	0	0	0	0	0	0	0	0	0	0	0	0	0	0	155	0	0	0	0	0	0	0	0	0	0	0	0	0
K12276	68	234	202	35	0	61	21	19	192	38	23	59	357	4	8	40	11	3	36	19	50	18	10	1	15	371	340	681	189	113	29	18	83	13	2	189	26	53	45	7
K12270	14	178	383	496	2638	16	50	58	514	255	408	81	391	745	317	41	394	174	8	99	282	54	218	155	337	36	160	5	235	344	79	91	45	50	25	487	12	125	100	186
K12279	106	349	307	51	0	88	32	25	296	56	34	65	545	7	13	58	14	4	55	32	77	26	16	2	20	544	405	1006	275	171	40	22	119	18	4	279	38	78	60	12
K12278	68	234	202	35	0	61	21	19	192	38	23	59	357	4	8	40	11	3	36	19	50	18	10	1	15	371	340	681	189	113	29	18	83	13	2	189	26	53	45	7
K07552	8740	34909	22704	3961	871	17012	7502	43101	16410	17390	2500	210633	29738	22793	1095	6419	26279	3718	10029	3467	4164	12200	7922	3259	2303	36939	36657	56405	96759	12387	7085	31920	19473	6382	4914	17065	31778	7187	137673	13272
K06319	0	0	0	0	0	0	1	1	2	3	0	0	0	0	0	0	0	0	3	0	0	2	0	1	1	1	1	0	3	18	12	1	5	1	1	0	0	0	0	3
K09909	1191	3863	3368	611	196	959	409	322	3233	636	415	1782	5871	4247	152	568	450	67	609	371	868	507	296	47	335	9174	5687	16270	4573	2901	738	427	2224	292	69	4592	692	1348	1482	378
K09908	2390	11008	7718	1147	204	1949	1226	10519	5823	1637	767	53450	10778	6597	278	1865	6642	831	1634	850	1563	2225	520	735	717	14407	11160	24768	26474	4808	1693	8206	5755	714	645	6994	8304	2428	35243	747
K12057	1000	3258	2870	525	1	825	253	153	2776	527	291	148	5018	51	127	469	68	46	512	315	751	371	244	30	293	7834	2175	14634	3674	2571	639	250	1951	248	167	4113	470	1211	466	216
K12056	1010	3287	2893	529	1	831	254	152	2796	530	293	164	5063	54	128	472	71	46	516	315	755	375	245	30	294	7874	2704	14704	3693	2583	644	253	1961	249	41	4133	472	1216	471	217
K06221	3674	18466	12337	1790	36	2993	1956	20763	8682	2675	1095	105166	16161	8964	569	3343	12864	1610	2716	1414	2327	3929	747	1473	1139	19698	16882	34105	48535	7106	2662	16154	9423	1146	1295	9647	16052	3639	69092	995
K09900	2350	10770	7540	1123	397	1907	1302	10363	5672	1622	815	51866	10501	2382	273	1825	6274	813	1607	829	1534	2214	527	717	699	14362	9456	23988	25808	4692	1666	8041	5527	710	633	6745	8111	2373	34432	872
K09903	14318	18140	15082	9100	11803	15283	27570	30299	16742	14167	5778	56538	16834	13385	15984	43210	22261	11847	12458	25645	3706	21530	31247	16390	23863	19469	37182	25884	38657	15557	28193	54837	21383	26981	21935	16109	44547	16033	47749	19630
K09902	1508	8137	5190	683	202	1220	1010	10417	3384	1174	513	53466	6358	6584	165	1462	6608	791	1182	578	897	1892	299	711	453	7311	9085	11518	23214	2471	1113	8010	4048	491	610	3283	7902	1324	34935	548
K09904	2457	11236	7916	1182	204	2009	1246	10527	6013	1674	789	53452	11132	6600	286	1903	6646	833	1670	869	1612	2241	530	735	731	14773	11343	25445	26644	4915	1721	8217	5835	726	646	7181	8324	2479	35260	754
K09907	2457	11236	7916	1182	204	2009	1246	10526	6013	1674	789	53442	11132	6600	286	1903	6645	833	1669	869	1612	2241	530	735	732	14774	11130	25445	26641	4920	1721	8216	5835	726	646	7181	8323	2479	35256	754
K09906	2432	11159	7845	1173	204	1990	1239	10528	5950	1662	781	53470	11006	6600	283	1892	6646	832	1655	863	1593	2239	526	735	731	14688	11334	25285	26608	4890	1716	8220	5821	723	646	7144	8318	2466	35263	750
K00773	14295	18043	15038	8809	11773	15268	27761	30153	16686	14325	5752	56525	16732	13321	15898	43191	22035	11831	12429	25552	3653	21383	31238	16157	23660	19419	36963	25810	39279	15458	28194	54805	21255	26940	21890	15992	43825	15119	47618	19606
K00772	2180	116	69	313	207	185	20589	2117	334	6215	189	43	627	333	271	23707	53	190	2181	1271	56	1174	3037	59	141	112	2195	165	10234	123	1518	11619	680	7732	1010	513	9691	167	339	3919
K06313	19	4	2	18	19	8	130	47	22	530	14	2	29	18	7	5	3	8	151	528	2	82	119	5	16	4	116	1	98	40	129	13	117	119	44	36	12	32	217	233
K06315	0	0	0	0	1	0	1	1	2	3	0	0	0	0	0	0	0	0	9	0	0	4	1	1	1	1	1	0	9	18	50	1	16	1	1	0	0	0	0	7
K05574	0	0	0	0	0	0	0	8	1	0	0	0	0	0	67	1	0	0	0	2	0	1	1	0	2	4	0	1	0	16	1	0	3	0	258	4	0	2	206	1
K10201	2020	61	136	59	56	34	2486	2671	5862	549	14	20	90	57	996	194	113	306	157	11451	45	6251	1874	26	700	26	115	15	981	108	1437	230	140	7677	785	127	59	149	839	309
K07177	1291	5191	3468	7452	8560	911	1285	5116	2951	2822	4127	1450	4880	5924	9206	101	11905	646	1634	1463	1996	3683	1147	15397	8994	3884	20613	42	922	8398	1067	1249	9823	1185	5160	7766	19046	8347	6627	3144
K07175	3148	1329	1675	167	818	11966	20072	4013	404	236	168	332	415	150	1130	27117	904	3313	1772	4761	95	2557	14710	88	960	757	609	470	9019	474	2781	25177	1636	7754	6099	252	12242	952	1417	9796
K07172	2357	10701	7470	1104	9	1869	1076	10573	5626	1574	672	51738	10402	2429	505	1983	6523	1139	1844	1049	1515	2118	1351	764	745	13632	8249	23802	25664	4675	1620	8270	5519	835	4611	6698	8138	2457	34615	612
K07173	10622	17244	14402	8180	11329	3320	5872	25800	15837	6498	5439	56268	15986	12853	15095	18346	21103	10556	8554	22015	3615	17614	23400	15711	22039	16290	29050	25612	29650	14586	24830	31342	18718	17852	18822	15332	33661	13707	46071	11163
K07170	7266	12263	9286	2404	7507	13982	2760	17007	7664	3191	2280	54991	12013	8356	3320	11229	10079	6979	8159	3958	2234	5769	5485	2122	2626	17841	11508	25532	27787	6180	3076	9560	7905	1791	9820	8146	12964	10440	38409	4615
K07171	18115	14298	16203	2364	7056	2274	7606	33454	20325	6381	1156	52424	11564	4073	11597	31248	14892	18000	2626	43661	1927	23782	63900	2932	18282	17677	15370	24020	30249	9064	39413	91194	11826	34062	12840	8259	24796	9726	40809	25181
K07178	71	233	208	67	8	59	26	35	214	42	26	848	419	4157	20	38	307	7	39	57	91	39	18	23	31	362	258	644	223	153	30	30	114	18	86	189	46	89	74	96
K00194	119	38	258	9	1080	7	12	225	5834	98	2	12	11	66	932	2242	80	107	16	11463	2	7322	1041	14	3915	20	16	15	48	108	13534	5272	1070	8077	759	98	260	111	876	112
K00197	119	39	258	9	1082	7	16	254	5834	98	2	12	11	66	936	2242	81	109	16	11465	2	7328	1042	16	3915	20	16	15	49	109	13534	5274	1070	8079	761	99	263	111	876	112
K00190	0	2	0	1	0	0	1	1	1	3	2	0	3	1	4	0	2	0	2	1	1	4	1	10	4	0	6	0	0	3	3	0	5	2	4	4	10	3	4	9
K00198	3902	932	2842	282	3197	355	4808	5523	7116	7614	185	249	630	733	3062	9119	1793	3497	2271	15792	10	12292	20713	66	11484	71	4606	39	3469	1248	33074	26068	4809	15961	1896	696	3403	338	2158	10173
K06405	5620	1154	3538	117	2384	256	3433	9107	6969	2019	25	252	184	516	5893	17199	3463	8984	460	20440	20	11312	23319	100	9755	78	3758	62	2247	1649	24417	25085	3458	16290	5888	355	7329	334	2911	8499
K10109	7365	24756	19145	6383	10062	3990	3499	29142	11551	6130	5176	107630	21120	18714	11390	9845	23149	7637	4372	10231	4259	7959	27467	15583	11485	20425	34147	34549	50496	14373	6969	52573	18071	6728	7232	17241	38684	8002	76602	16627
K10108	8144	21862	17006	5890	10305	3209	3325	31522	8982	5648	4902	107650	16356	18715	11837	10480	23464	8459	3919	11838	3545	8604	34314	15565	12792	12949	32178	20548	47074	11998	8308	55916	16290	10719	7648	13343	38935	6902	76802	18001
K10107	96	326	279	49	22	87	40	13	270	52	42	14	505	4	12	51	8	4	54	28	70	29	14	1	22	551	708	945	241	165	44	17	113	18	3	258	30	70	33	21
K01828	4	1	0	0	0	2	1	1	0	0	0	0	0	0	0	0	0	1	6	2	0	1	3	0	0	0	0	0	0	0	0	0	1	0	3	0	0	1	2	4
K01829	17	4	2	16	15	8	123	7	19	509	12	1	27	17	2	4	2	5	137	1	2	65	111	2	2	2	104	1	79	4	67	4	94	99	31	27	4	8	4	206
K01826	3338	14505	9308	4380	1202	2585	2176	15237	6833	3924	3771	53771	13992	6321	8159	1831	12640	844	3122	1838	2802	5456	609	14119	7840	13404	16186	23686	26220	11199	2309	8191	13572	1685	5462	13315	25142	6097	40677	3310
K01825	9762	44975	31691	4718	35	8036	4582	42125	24088	6627	2886	213884	44575	26386	1133	7622	26575	3331	6655	3478	6443	8774	2030	2943	2920	57568	43461	101984	106658	19564	6820	32884	23370	2858	2558	28790	33301	9902	141090	2458
K01822	1340	7463	4617	586	8	1066	821	10362	2863	1065	396	51722	5399	2340	214	1355	6229	829	1130	520	770	1753	323	711	424	5769	5851	9434	22946	2117	989	7826	3663	440	972	2676	7666	1221	34058	445
K01823	2420	11677	8986	2907	7389	2039	1365	10738	7209	2523	1660	53738	11600	8443	1425	1957	9727	1434	1731	1267	2222	2486	1615	2489	1963	17656	16341	24404	27305	6017	1988	9404	6468	930	1132	7924	10093	6874	36063	1272
K01820	2	4	4	6	22	9	18814	13	4	1	1	6	4	8	108	23513	4	14	5	1182	4	5	9	2	53	2	0	10	7782	23	1325	11508	2	5758	6	6	9614	2	28	8
K01821	4401	23703	15736	3303	7703	3544	4602	31247	10773	10299	2383	157006	18436	9149	1439	4298	21362	3060	5540	1974	3049	6751	4129	3525	2400	22423	24225	29954	70839	7710	4299	24958	12163	3509	2644	9817	24650	7291	103687	5598
K00999	0	2	2	2	0	0	0	2	2	1	2	0	4	7	10	0	5	0	2	0	1	4	0	14	6	0	17	0	0	30	2	0	10	1	3	9	13	2	6	4
K00998	9252	12644	9818	1530	1424	14610	42852	20108	12547	8656	1609	55031	11912	7106	5029	61689	8114	9587	10232	22878	1684	14186	25491	860	5190	15516	13707	25771	46507	5647	7251	45769	8180	28588	16196	7928	33631	7541	40343	14792
K00995	19023	27600	22124	18372	16885	16571	49853	44457	20233	13642	11457	57999	24199	21643	36837	83650	41549	19898	9258	37088	6461	30763	45829	43765	48867	19930	72674	25994	47154	31124	50990	99507	41697	37960	29010	29461	95750	20079	59795	29212
K00997	6225	16363	11893	9017	10424	3243	23819	19133	9863	13638	5046	55089	16134	13011	12261	35462	20677	6290	5939	6744	3613	7985	5509	16263	18463	17916	36435	24785	38918	14804	20087	22545	19066	12318	7027	15634	40681	11051	43088	7909
K00996	1863	7654	4751	869	290	1220	2701	11118	3234	7196	584	53405	6107	10919	1814	10117	7267	4914	3200	2066	795	2867	2711	710	595	6206	7887	10204	23749	2251	1982	7929	3917	2502	1091	3334	11061	1328	34290	3934
K00991	17529	18376	14636	10608	7867	15924	29636	33848	16518	21114	6094	57475	17013	13158	15564	43218	23049	12435	19038	25992	3511	23615	34832	15433	24737	17086	41993	25750	39951	15461	29900	53865	21906	29968	29437	16420	43337	16195	49456	22508
K00990	3692	15656	9882	6554	1462	2816	21082	15367	7372	3609	3939	54723	15056	10629	8494	25435	15398	866	3184	3137	2994	5643	565	14441	8406	14880	25016	25632	34562	12188	2485	19757	14944	7416	5905	14028	35223	6412	41302	3620
K00992	1	1	1	3	5	0	8	2	1	59	1	0	3	1	1	19	1	2	23	1	1	10	16	0	1	0	0	0	8	3	39	11	13	8	3	2	2	1	1	22
K02622	7396	12395	9444	2657	11196	14384	22025	17086	8020	3881	2659	55224	12198	8423	3846	34710	10824	7339	8278	5211	2318	6095	6413	2481	3209	19287	12680	25725	36939	6448	4288	21112	8036	7605	10228	8308	22924	11617	38759	5470
K03564	11761	17165	12807	7092	3837	15155	42073	26588	20073	5379	4623	56196	15311	11049	14028	65059	18325	10282	9936	35019	3057	23195	23171	14596	15887	15538	28461	25781	44523	13907	23500	54309	19336	32746	18270	14582	51881	11429	47082	15204
K13489	3	9	6	6	22	4	18815	14	5	1	1	64	6	9	108	23514	10	4	3	1182	4	6	7	2	52	5	4	13	7801	24	7	11515	5	5754	6	8	9621	2	53	7
K13488	3	9	6	6	22	4	18815	14	5	1	1	64	6	9	108	23514	10	4	3	1182	4	6	7	2	52	5	4	13	7801	24	7	11515	5	5754	6	8	9621	2	53	7
K13483	956	3122	2749	505	1	795	240	131	2656	503	282	837	4806	4131	122	448	336	43	490	296	722	355	233	26	283	7535	2046	14053	3508	2473	613	223	1806	239	70	3941	437	1166	382	249
K13482	106	368	317	90	7	97	37	50	320	65	38	921	613	4187	24	67	318	8	59	67	117	54	26	24	38	695	572	1247	386	252	59	46	258	29	88	368	69	132	111	99
K13481	106	368	317	90	7	97	37	50	320	65	38	921	613	4187	24	67	318	8	59	67	117	54	26	24	38	695	572	1247	386	252	59	46	258	29	88	368	69	132	111	99
K13480	963	3137	2760	507	1	804	240	117	2669	506	279	10	4838	19	123	448	42	43	494	298	724	355	233	26	284	7550	2350	14094	3481	2477	619	215	1809	238	37	3950	428	1168	346	207
K13487	2	4	3	6	22	2	18814	4	4	1	1	6	4	8	108	23512	4	3	3	1182	4	4	6	2	52	2	0	10	7782	22	6	11508	2	5753	6	6	9614	2	25	7
K13486	3	9	6	6	22	4	18815	14	5	1	1	64	6	9	108	23514	10	4	3	1182	4	6	7	2	52	5	4	13	7801	24	7	11515	5	5754	6	8	9621	2	53	7
K14681	77	257	224	41	0	67	22	9	213	43	26	2	399	3	10	41	5	3	40	22	56	20	11	1	17	431	515	785	199	133	33	13	98	14	2	226	26	60	21	9
K14682	2455	11283	7957	1191	54	2021	19979	10548	6057	1669	736	53540	11201	6612	393	25425	6655	838	1671	2056	1622	2209	518	738	785	14496	11201	25623	34510	4953	1763	19739	5862	6473	728	7244	17951	2488	35331	719
K08358	1363	7698	4830	619	7	1130	864	10234	3053	2588	407	51769	5759	2342	151	1391	6214	770	1113	567	818	1842	273	690	1320	6129	6262	10131	22354	2184	1023	7818	3734	946	582	2856	7675	1208	33878	387
K08357	1373	7720	4846	619	48	1130	880	10278	3311	2588	409	51769	5759	2343	248	1440	6360	821	1124	631	821	1842	508	691	1322	6129	6262	10131	22354	2266	1023	7863	3801	951	615	2942	7726	1240	33905	390
K08356	0	0	0	0	0	0	0	0	0	0	0	0	0	0	0	0	0	0	0	0	0	0	0	0	0	1	1	0	8	5	1	0	0	0	32	1	0	0	0	43
K08355	0	0	0	0	0	0	0	0	0	0	0	0	0	0	0	0	0	0	0	0	0	0	0	0	0	1	1	0	8	5	1	0	0	0	32	1	0	0	0	43
K03469	14317	17686	13880	8447	4588	15377	27841	29994	15474	14278	4928	56312	16191	11888	14874	43046	20720	10975	12513	24788	3178	21262	30435	16530	22960	19360	37230	25760	38699	15190	26882	53955	21340	26433	25579	15541	44908	18110	47604	19458
K03464	72	244	210	41	1	62	24	17	203	51	27	22	377	10	20	41	12	2	44	21	53	26	17	22	24	398	330	721	203	160	50	15	106	19	41	218	42	59	36	65
K03465	57	53	476	147	1110	30	95	305	756	1973	10	36	21	49	517	604	1056	169	76	865	12	932	379	42	4795	31	2661	23	98	1659	11936	1029	2569	1832	496	230	175	77	514	126
K03466	14401	16162	12347	18220	16969	15157	29039	29504	14667	17523	11877	7261	14984	20054	32071	41435	32487	11257	14014	26940	5344	26215	31209	43779	38231	7725	57519	2393	13359	25629	28451	47014	33594	27683	30775	23671	71638	24440	25410	24530
K01649	17161	25852	20329	8992	11532	16444	47515	42384	19970	16634	6084	109210	22419	19654	16526	69105	27856	13281	13061	28183	4469	23368	35050	15843	21843	22051	37781	36118	70023	17214	31519	76829	24549	33815	22554	18766	61027	13203	82281	21224
K01643	9900	36971	24885	4650	1357	6475	8014	44425	19050	18080	2649	207994	33299	10607	1482	8886	26781	3988	9629	4481	4750	11153	8110	5065	4257	45843	38851	66995	101117	15678	12811	37439	21329	7998	4062	20355	34209	14413	137925	9690
K01640	177	426	510	121	1037	124	244	410	411	800	60	102	748	104	81	211	116	64	314	125	137	691	198	62	3283	707	620	1282	638	322	12343	282	1494	675	353	429	167	157	159	625
K01641	90	805	1395	1758	7377	117	368	185	1517	1479	977	284	1023	1832	1056	96	3069	604	259	325	650	352	1213	1698	1211	3900	6870	101	1014	1254	329	1189	808	343	243	1062	1706	4430	608	866
K01646	4003	18413	12326	2223	449	3321	3966	21010	9036	8863	1334	103684	16625	5247	609	3313	13214	1827	4837	1581	2358	5141	3220	2476	2195	22994	18116	33461	50347	7341	6304	16083	9965	3904	2135	10080	16787	6827	68575	4971
K01647	17382	24892	18258	7601	6985	15878	28833	43744	23848	8685	5249	108096	20848	13622	17311	47169	26570	12655	11451	38392	3904	29483	34340	15615	22645	21081	31833	35206	59518	16011	17207	68470	21598	37220	26889	17371	51110	13033	82685	16249
K01644	10048	37431	25579	5531	1200	6778	8212	44723	19241	18275	2782	208246	34142	10970	1723	8972	27028	4060	9742	4710	4975	11338	8246	5335	4584	46462	40819	68077	101747	16214	12999	37601	21768	8106	4745	20947	34730	14692	138246	10482
K02597	1294	7458	4615	583	7	1047	819	10213	2859	1052	384	51703	5394	2333	137	1350	6201	767	1075	509	768	1743	239	689	401	5750	5796	9433	22092	2066	984	7795	3648	438	579	2661	7647	1153	33820	379
K02626	28	0	0	0	0	0	9	0	0	0	6	0	0	0	0	0	0	0	4	0	0	0	0	0	0	0	0	0	0	0	0	0	0	0	8	0	0	0	0	5
K02594	1318	7485	5022	588	1021	1363	1374	10291	2887	1780	388	51767	5401	2398	227	1567	6380	812	1129	1092	772	2375	413	707	3724	5757	6468	9434	23846	2099	14662	8115	4907	1034	611	2681	7700	1188	34102	507
K02593	1294	7458	4615	583	7	1047	819	10213	2859	1052	384	51703	5394	2333	137	1350	6201	766	1075	509	768	1743	239	689	401	5750	5796	9433	22092	2065	984	7795	3648	438	579	2661	7647	1153	33820	379
K02592	1298	7468	4787	584	12	1196	1086	10258	2867	1312	384	51730	5394	2334	145	1356	6256	768	1078	1041	768	1779	312	692	417	5754	5906	9434	22912	2084	1666	7806	3723	477	593	2669	7665	1177	34037	418
K02591	1298	7471	4787	586	14	1333	1311	10298	2868	1507	386	51732	5397	2336	153	1359	6259	771	1081	1578	769	1791	374	705	435	5756	5916	9434	23574	2106	1709	7814	3778	507	611	2680	7684	1205	34255	466
K02590	1618	213	597	5	219	290	514	1890	42	465	3	47	22	16	269	906	227	722	22	1688	7	87	3566	21	324	13	130	7	1493	53	2442	3227	132	1070	98	20	626	49	413	1514
K02598	3927	11552	9523	1137	1993	2234	1735	13132	11995	2638	683	51985	10535	2543	3709	16058	7800	7730	1657	16632	1533	9777	14603	755	5465	13522	11929	23905	27581	5756	18696	26833	8161	10285	1624	6984	14196	2517	35911	6964
K02849	2325	10868	7589	1126	32	1918	19930	10515	5700	1600	685	53451	10549	6602	376	25359	6637	841	1607	2015	1531	2168	496	736	758	13763	10511	24342	34175	4721	1708	19708	5703	6449	865	6875	17900	2387	35250	886
K14061	2374	11031	7766	1144	9	2046	1225	10535	5819	1626	697	52780	10793	2482	276	1875	6360	831	1630	844	1559	2172	494	735	711	13893	9158	24584	26705	4737	1708	8226	5670	703	638	6934	8301	2412	35294	607
K14062	2288	10773	7495	1102	8	1888	1107	10618	5586	1584	670	53340	10335	2480	263	1839	6407	840	1590	821	1500	2174	482	747	698	13460	8960	23795	26636	4607	1643	8326	5614	690	648	6715	8415	2356	35867	596
K14063	2264	10659	7410	1092	8	1847	1069	10469	5539	1567	665	52494	10239	2414	260	1816	6320	822	1574	814	1491	2137	477	731	690	13355	7965	23614	26055	4559	1613	8158	5528	682	632	6653	8238	2335	34938	589
K14064	2275	10698	7439	1096	8	1854	1073	10484	5562	1573	667	52582	10289	2420	262	1821	6330	824	1579	817	1495	2145	478	732	692	13409	8514	23697	26105	4576	1620	8172	5552	684	633	6678	8252	2340	35152	591
K14065	963	3137	2760	507	1	797	240	117	2669	506	279	10	4837	19	123	448	42	43	492	298	724	355	233	26	284	7550	2313	14093	3481	2476	616	214	1809	238	37	3950	428	1168	343	207
K02841	2346	10874	7593	1130	227	1919	20033	10526	5703	1619	753	53509	10551	6603	379	25362	6648	843	1614	2017	1534	2219	520	736	762	14178	10910	24346	34194	4759	1727	19714	5705	6462	872	6877	17907	2397	35277	1025
K02840	43	234	129	325	0	52	60	18	114	19	23	819	221	4149	7	20	1053	4	24	14	25	18	10	359	13	327	805	574	214	104	39	16	208	26	5	196	513	1712	58	11
K02843	2939	11434	8046	1480	389	2323	4126	10857	6388	7901	1097	53496	11848	6900	346	1991	6696	942	4626	924	1648	3429	2876	799	814	14986	13227	25775	28270	5057	3227	8267	6535	2753	1490	7747	8481	2667	35691	4710
K02844	2324	10864	7585	1125	30	1922	19925	10515	5694	1596	685	53451	10543	6602	376	25354	6637	831	1609	2014	1529	2167	496	735	758	13747	10091	24316	34136	4712	1666	19707	5700	6448	641	6864	17899	2386	35251	607
K02847	1054	3494	3044	549	2	886	301	303	2907	554	307	1742	5288	4257	134	506	434	65	544	332	776	428	253	45	311	8133	3231	15125	4326	2669	682	408	2079	260	57	4262	647	1247	1262	223
K02846	2379	11048	7740	1148	9	1940	1103	10508	5861	1628	703	53396	10833	6579	275	1874	6633	830	1634	848	1568	2178	496	735	721	14090	8946	24935	26440	4789	1674	8202	5770	705	638	7027	8300	2434	35214	605
K02102	105	31	113	9	32	6	9	194	5822	11	2	9	6	7	912	22	8	26	6	11368	2	6169	1002	9	637	19	5	14	22	114	52	71	25	7524	746	98	40	100	789	92
K09758	4414	479	444	167	1017	11957	1250	5271	753	669	621	1285	167	164	204	368	562	1138	6177	993	24	3795	3627	601	3976	3040	3444	52	430	1612	13682	261	4030	1099	8784	223	429	5840	2531	3228
K06039	2344	10858	7587	1125	181	1915	1200	10507	5698	1613	741	52652	10546	2454	280	1845	6358	827	1612	836	1534	2205	509	749	708	14000	8901	24103	26298	4716	1664	8191	5610	703	645	6804	8299	2386	35213	729
K06036	2	0	0	0	0	14	1	114	0	0	0	0	0	0	0	3	22	35	0	5	0	1	2	4	12	0	0	0	844	0	1	29	1	0	0	1	0	1	2	0
K01581	2417	11183	7773	1395	215	1966	1291	10842	5863	1773	773	54376	10843	6678	285	1909	6932	883	1712	864	1566	2317	588	1218	741	14464	11649	24885	27133	4845	2214	8379	6438	790	1134	7121	9514	4811	36283	1394
K02702	0	0	0	0	0	0	0	8	1	0	0	0	0	0	67	1	0	0	0	2	0	1	1	0	2	4	0	1	0	16	1	0	3	0	258	4	0	2	206	1
K02659	19	55	46	8	0	12	7	36	59	9	3	98	81	18	137	14	13	3	7	10	11	13	6	4	10	136	66	235	116	82	15	22	40	5	598	83	21	24	474	86
K13490	3	9	6	6	22	4	18815	14	5	1	1	64	6	9	108	23514	10	4	3	1182	4	6	7	2	52	5	4	13	7801	24	7	11515	5	5754	6	8	9621	2	53	7
K13491	3	9	6	6	22	4	18815	14	5	1	1	64	6	9	108	23514	10	4	3	1182	4	6	7	2	52	5	4	13	7801	24	7	11515	5	5754	6	8	9621	2	53	7
K03644	7050	11743	8159	1661	327	14129	21377	16053	6459	2009	1455	54803	11379	6789	795	25679	6794	2064	8015	3294	1706	5449	4312	887	1202	15496	11828	25760	34630	5391	1985	19842	7473	7089	10289	7444	18141	7194	38309	4214
K03645	2457	11236	7916	1182	204	2009	1246	10527	6013	1674	790	53452	11132	6600	286	1903	6646	833	1670	869	1612	2241	530	735	732	14774	11349	25445	26644	4920	1721	8217	5835	726	646	7181	8324	2479	35260	754
K03646	4733	19417	11747	9724	2633	3525	3246	19905	8847	5407	6991	55823	18635	14404	16189	1974	21719	927	4578	2990	4244	8814	806	27594	15379	14877	32266	25632	26774	18745	2987	8292	22768	2544	10572	20600	42267	10088	46796	5997
K03647	3675	15976	11102	8160	8713	2818	2426	15850	8664	4335	4823	54883	15433	12518	10163	5575	19379	3542	3194	3536	3549	5950	1767	16183	9598	18399	25047	24377	27266	13182	3451	9515	15263	1943	5739	14756	29055	10862	41741	3733
K03640	2619	11302	7962	1191	204	2241	1293	10647	6073	1688	806	53565	11213	6618	292	1924	6660	891	1792	896	1622	2305	805	740	742	14916	11438	25679	26801	5006	1848	8240	5898	743	1229	7266	8347	2557	35357	1239
K03641	2477	11291	7963	1191	205	2027	1254	10550	6070	1684	793	53549	11213	6617	289	1919	6660	846	1679	878	1622	2252	535	739	747	14905	11435	25678	26794	4990	1738	8239	5870	730	1016	7261	8345	2504	35326	1118
K03642	2692	11644	8265	1248	228	2318	20142	10665	6371	1767	843	53595	11759	6631	484	25490	6672	875	1839	2108	1704	2335	674	755	817	15453	11788	26670	34838	5209	1968	19765	6031	6524	1315	7554	18005	2624	35629	1178
K03643	2477	11290	7962	1190	205	2020	1256	10547	6070	1687	793	53549	11213	6617	289	1919	6659	846	1676	877	1622	2252	534	738	739	14905	11418	25678	26794	4976	1778	8238	5869	732	953	7261	8344	2500	35322	1117
K03648	15557	18387	14425	8740	11419	26478	6933	31640	15956	5733	5588	56549	16275	12879	14926	19034	21713	12298	11043	24064	3691	20564	30271	16307	20808	19892	35183	25857	29748	15258	24217	41547	21147	18492	22639	15519	34386	16529	47390	18763
K03649	2335	10837	7552	1149	38	1893	1248	10733	5687	2201	709	53383	10524	6605	461	2053	7176	1163	1787	899	1528	2412	611	794	1086	13703	9490	24223	26347	4736	2564	8191	5833	894	692	6895	8394	2406	35215	857
K11814	0	0	0	0	0	0	1	1	2	3	0	0	0	0	0	0	0	0	3	0	0	2	0	1	1	1	1	0	3	18	12	1	5	1	1	0	0	0	0	3
K07349	6186	33160	21383	2858	30	5083	3611	41142	14202	4741	1826	207762	26610	9471	677	5883	24939	3124	4817	2351	3813	7379	1199	2798	1899	30762	25998	52184	92638	10813	4609	31571	16522	2003	2371	14722	31203	5815	136638	1735
K07348	2298	10802	7540	1105	8	1935	1158	10622	5605	1588	672	53347	10379	2455	266	1843	6407	840	1595	823	1503	2176	484	747	699	13497	9199	23850	26765	4620	1666	8329	5623	692	648	6728	8414	2362	35869	598
K07345	11878	58458	39640	5640	49	9833	6199	62773	28454	8496	3503	318874	52901	31024	1348	10106	39096	4877	8579	4352	7633	12203	2430	4349	3623	66242	47067	115566	150836	22829	8629	48745	29973	3660	3735	32613	48798	11826	210656	3161
K07344	4	13	6	1	0	8	2	16	6	1	0	75	9	7	0	4	8	1	3	0	1	2	1	1	0	13	1194	19	43	10	6	10	9	1	34	6	10	2	43	43
K07347	18027	91470	60873	8484	78	14795	9696	103864	42556	13216	5322	527122	79298	44522	2019	15970	64286	7994	13371	6689	11423	19559	3622	7138	5513	96799	73615	167340	242910	33550	13180	80224	46345	5652	6149	47216	79914	17604	346741	4923
K07346	5934	29195	19791	2818	24	4908	3096	31383	14203	4246	1744	158665	26393	11443	673	5052	19257	2435	4281	2175	3805	6104	1218	2171	1811	33151	24265	57839	75356	11413	4322	24344	15025	1828	1915	16341	24372	5916	105059	1622
K07341	2721	4248	2624	3551	1450	795	19914	6484	1642	3426	3128	1332	3895	4025	8474	24568	7026	817	1490	3487	1341	3432	3758	13935	8513	264	10326	437	8039	6927	2689	14887	8788	8266	4941	6937	28660	6211	5961	3991
K07340	2407	11056	7760	1154	182	1966	1219	10529	5878	1643	759	53490	10856	6613	280	1873	6648	833	1641	857	1573	2229	521	737	724	14493	11023	24998	26555	4844	1706	8220	5786	716	646	7064	8318	2446	35280	738
K07343	5962	11239	8303	1239	460	2447	23626	15097	5771	3264	889	53589	10609	6659	1187	26815	8219	2129	2320	3222	1548	2639	4844	883	2374	14221	11605	24355	34390	4922	5020	23494	5900	7944	925	6960	18762	2538	36184	2412
K06968	2460	11240	7919	1188	225	2018	20060	10530	6017	1675	791	53459	11137	6608	394	25415	6650	837	1675	2051	1617	2245	536	737	784	14775	11349	25454	34426	4943	1731	19725	5837	6479	652	7187	17938	2481	35288	761
K06969	16534	13886	14439	2355	10209	14627	84190	31037	21200	5411	2334	55339	12512	9037	10175	113016	13514	11340	8798	41333	2329	27025	37691	1608	16772	16753	13719	26284	62851	8258	36668	90821	12136	54522	17986	8788	53828	8432	43023	15279
K06962	398	243	702	686	5598	397	23482	638	1940	9688	572	251	847	691	947	24171	1956	704	2670	1839	182	2091	3574	1163	8327	3855	5196	30	11093	1867	15029	12509	3744	8977	943	1015	10730	3536	746	4268
K06960	7238	6299	6762	7745	11283	1302	25289	14165	10450	12491	4289	1723	5492	6403	15315	40825	14887	9413	4429	23539	1999	15996	26971	15523	22902	3998	25734	121	12478	10308	25495	46553	14061	25702	11879	8742	35830	8835	9909	15241
K06966	11477	16392	10424	7477	2483	15842	42549	24878	14245	4128	5308	57293	15498	11042	10006	49469	17324	3087	15374	17653	3160	15912	7608	15906	13154	19412	25896	25859	42697	13582	3041	32880	16937	21593	24569	14708	46665	19851	47479	7302
K06967	5936	1773	4647	1602	9618	474	5390	9317	8716	9007	1088	523	1551	2231	6950	17465	6010	9630	2667	20878	588	12592	26610	1672	11017	3989	5858	157	4518	2817	25471	34915	4547	18482	6539	1726	8995	4809	3536	12652
K08995	13	74	48	11	22	9	18823	132	21	11	3	746	42	46	108	23531	78	19	13	1186	8	36	12	17	60	72	173	121	8243	60	21	11653	65	5759	68	51	9773	18	867	50
K08994	2320	10841	7563	1117	9	1911	1113	10532	5672	1592	678	52736	10492	2458	334	1846	6352	829	1608	833	1522	2171	493	735	708	13742	8829	24286	26361	4701	1659	8206	5704	695	905	6860	8289	2391	35452	605
K08997	2415	11162	7840	1166	9	1968	1113	10513	5955	1643	714	53388	11017	6546	279	1894	6630	830	1652	859	1597	2180	499	735	720	14163	10560	25055	26470	4812	1675	8201	5713	707	638	7054	8300	2441	35219	607
K08996	3579	18267	12109	2009	49	2943	1950	20704	8500	2656	1071	104280	15729	4837	440	3184	13427	1621	2661	1353	2275	3910	774	1943	1109	19302	15944	33387	48309	6726	2665	15996	9394	1209	1224	9548	17014	5893	68837	986
K08990	2457	11236	7916	1182	204	2009	1246	10527	6013	1674	790	53452	11132	6600	286	1903	6646	833	1670	869	1612	2241	530	735	732	14774	11361	25445	26644	4920	1721	8217	5835	726	646	7181	8324	2479	35260	754
K08993	2361	10979	7692	1137	9	1942	1123	10518	5799	1613	695	53450	10733	6596	273	1862	6637	830	1623	846	1553	2172	495	735	711	13931	10728	24658	26445	4749	1669	8204	5737	700	637	6955	8298	2411	35239	605
K08992	1504	8130	5179	679	202	1218	1009	10416	3365	1172	512	53467	6340	6584	165	1459	6607	791	1181	574	892	1889	299	710	450	7269	9353	11421	23187	2457	1111	8008	4036	489	610	3250	7899	1316	34931	548
K08999	4573	410	26	44	365	11900	20014	5350	467	1661	628	1259	71	50	460	23799	159	1194	6477	2558	51	3197	3946	91	4210	528	145	20	7966	393	44	11578	1621	6769	9231	125	9705	4703	2705	3246
K08998	12328	17765	14475	9010	7605	15355	27368	27206	16350	13918	5467	55482	16678	13275	13347	33294	20419	6309	12116	22294	3643	21178	26822	16288	19468	19246	36179	25530	38081	15389	24228	51208	20771	25104	21372	15950	40408	15845	46186	17673
K08344	1353	7686	4800	606	7	1107	869	10384	2999	1087	400	52631	5649	2410	144	1393	6299	784	1107	532	799	1800	252	708	414	6042	6360	9947	22799	2164	1027	7973	3783	452	598	2825	7843	1201	34709	390
K08345	2271	10689	7429	1095	8	1853	1071	10482	5555	1571	666	52570	10276	2389	261	1820	6328	824	1578	816	1495	2143	478	731	691	13385	8464	23647	26089	4571	1618	8170	5542	683	633	6660	8248	2339	34994	590
K08346	1321	7586	4694	592	7	1063	834	10370	2910	1070	389	52577	5490	2404	140	1376	6289	782	1090	521	775	1792	247	707	410	5895	6482	9648	22635	2112	1009	7959	3747	446	597	2740	7825	1177	34660	385
K14940	0	0	0	0	0	0	0	0	0	0	0	0	0	0	0	4	0	0	0	0	0	0	0	0	0	0	1	0	0	0	0	0	0	0	0	0	0	0	0	0
K02724	0	0	0	0	0	0	0	8	1	0	0	0	0	0	67	1	0	0	0	2	0	1	1	0	2	4	0	1	0	16	1	0	3	0	258	4	0	2	206	1
K08349	2275	10699	7435	1096	8	1855	1072	10485	5563	1573	667	52585	10292	2426	261	1821	6330	824	1579	816	1496	2145	479	732	692	13409	9747	23687	26107	4580	1620	8174	5548	684	633	6675	8252	2342	35005	592
K11815	0	0	0	0	0	0	1	1	2	3	0	0	0	0	0	0	0	0	3	0	0	2	0	1	1	1	1	0	3	18	12	1	5	1	1	0	0	0	0	3
K05929	0	0	1	0	1	0	1	0	0	0	0	0	0	0	0	0	0	0	1	0	0	0	1	0	8	1	2	0	0	0	0	2	1	0	0	0	1	4	0	2
K05928	2	4	3	6	22	3	18814	11	5	1	1	7	4	8	174	23512	4	3	4	1184	5	6	8	2	54	6	0	10	7782	38	7	11508	5	5754	263	10	9615	3	232	8
K05927	0	0	0	0	0	0	0	0	0	0	0	0	0	0	0	0	0	0	0	0	0	0	0	0	0	0	1	0	0	18	0	0	0	0	1	0	0	0	0	1
K05924	0	0	0	1	0	0	0	0	0	0	0	0	0	0	0	0	183	0	0	0	0	0	0	11	0	0	0	0	0	0	0	0	0	0	0	0	2	7	0	0
K05922	0	0	0	0	0	0	0	0	0	0	0	0	0	0	0	0	0	0	0	0	0	0	0	0	0	0	1	0	0	18	0	0	0	0	1	0	0	0	0	1
K05921	6278	33289	21435	2947	98	5066	4033	41325	14321	6807	1893	208557	26801	9614	721	5922	25055	3158	5397	2371	3828	7700	1676	2871	1938	30873	27138	52384	93303	10897	4889	31742	17019	2433	2581	14933	31492	5882	137310	2621
K00349	6059	8357	5054	661	210	13265	2211	15754	3441	1296	1120	53844	6109	2429	325	1675	6308	1995	7477	1696	865	4986	4040	771	610	7495	6971	10918	23042	2609	1245	7999	5340	992	9644	3117	7885	5940	37157	3810
K00340	6942	11428	7743	1245	65	14057	21170	15918	6090	1806	1327	54808	10925	6694	581	25630	6669	2057	7966	3245	1653	5347	4263	842	965	14566	10798	24846	34365	5120	1927	19771	7292	7027	9812	7091	18007	7165	37789	3982
K00341	6942	11428	7743	1245	65	14057	21170	15918	6090	1806	1327	54808	10925	6694	581	25630	6669	2057	7966	3245	1653	5347	4263	842	965	14566	10798	24846	34365	5120	1927	19771	7292	7027	9812	7091	18007	7165	37789	3982
K00690	3800	7991	6449	4784	5867	1650	3787	7786	5056	2909	3887	3022	9353	9074	9464	3848	8727	1367	2024	3281	2338	4697	4533	14226	9292	9227	17237	15038	4806	10192	3357	9237	10526	2468	5238	11192	19449	6409	7740	4477
K00343	6941	11428	7743	1243	65	14056	21153	15918	6090	1806	1327	54808	10925	6694	581	25630	6669	2008	7966	3077	1653	5347	4231	842	965	14566	10798	24846	34364	5102	1927	19771	7292	7026	9811	7091	18007	7165	37789	3981
K00344	2525	11497	8531	2236	194	2121	1579	10675	6629	2912	836	53696	11858	7198	470	1946	7199	914	2020	1101	1806	2554	904	2019	1239	19754	11734	25774	27136	5918	2122	8407	6532	1055	1354	7666	9372	6007	35730	1472
K00697	5187	10868	7579	1138	20	1900	1114	13995	5690	1723	1201	56058	10539	14841	314	1876	7238	1706	6467	1145	1530	2849	2340	853	883	13883	9143	24505	26356	4822	1683	8202	5847	718	8892	6972	8415	6813	37131	740
K00346	6058	8353	5048	661	210	13265	2210	15754	3438	1295	1120	53844	6103	2429	325	1674	6308	1995	7477	1695	865	4986	4039	771	609	7489	6970	10897	23038	2608	1136	7998	5337	992	9644	3111	7885	5939	37157	3810
K00347	6059	8357	5054	661	210	13265	2211	15754	3441	1296	1120	53844	6109	2429	325	1675	6308	1995	7477	1696	865	4986	4040	771	610	7495	6971	10918	23042	2609	1245	7999	5340	992	9644	3117	7885	5940	37157	3810
K09116	1638	205	571	4	198	9	2392	2251	35	66	2	20	19	18	249	965	296	890	38	846	2	59	3502	7	293	7	29	3	41	36	1912	3349	21	326	68	13	601	22	203	1481
K09117	10271	2192	3541	914	2794	12633	25121	13100	7819	9544	956	1599	1722	960	3617	31343	3103	5853	9082	20764	312	13425	29460	1434	12186	5100	5712	1318	11913	2689	21555	35106	5390	24317	15771	1586	14906	9332	5205	15727
K05337	533	703	2671	1324	9686	453	41094	2266	2432	3011	965	407	1010	2165	4163	57368	3722	5105	445	5016	664	3623	1734	1477	10625	3893	4373	51	18472	2590	29360	26822	4990	13767	617	1152	24129	3587	1223	1041
K09118	1249	4429	2107	5793	1332	819	1211	4973	1498	2533	3199	1190	3962	4158	8258	25	8867	65	1675	1160	1404	3511	213	13772	7837	39	14068	28	126	7292	895	93	9279	1102	5283	6942	17434	3975	6293	2800
K02106	44	45	34	27	21	16	177	332	50	593	18	8	93	22	43	14	22	23	173	18	9	183	145	31	8	78	596	116	122	38	139	16	135	156	60	73	95	19	15	247
K05823	49	631	1327	1304	8127	56	273	151	1317	1360	881	250	692	1589	942	217	2254	601	218	320	531	674	1100	1035	4084	228	421	9	887	458	12009	1378	1453	750	137	702	999	3578	496	724
K05820	2515	11291	7997	1227	243	2065	1560	10552	6111	2852	820	53492	11254	6641	295	1918	6665	846	1983	885	1624	2544	792	741	757	14867	12117	25612	27112	4971	3106	8235	6098	972	716	7295	8352	2513	35280	1208
K05826	0	0	1	0	1	0	1	0	0	0	0	0	0	0	0	0	0	0	1	0	0	0	1	0	8	1	2	0	0	0	0	2	1	0	0	0	1	4	0	2
K05827	0	1	2	1	2	0	2	1	0	1	1	0	1	0	0	0	1	0	2	0	0	1	2	1	16	2	4	0	0	1	1	3	2	0	0	1	2	7	1	5
K02100	2300	10782	7508	1108	9	1873	1081	10478	5637	1584	675	52512	10428	2418	264	1832	6323	825	1596	824	1514	2151	481	733	699	13541	8572	23936	26142	4639	1640	8167	5574	688	634	6740	8250	2356	35103	596
K02101	0	0	0	0	0	0	1	1	2	3	0	0	0	0	0	0	0	0	3	0	0	2	0	1	1	1	1	0	3	18	12	1	5	1	1	0	0	0	0	3
K00525	17935	25856	19965	9362	13631	16880	28600	41977	14005	14762	6691	111042	22741	19898	12873	35756	28336	8757	18286	12306	4534	17424	27723	17059	27347	25817	39617	36281	62085	17552	51925	53853	27018	15972	24402	18902	48807	20898	82763	20081
K00526	13966	28429	21479	9710	11135	5524	27264	36001	15849	13591	6306	109731	27227	19519	11779	32453	27340	7302	11838	9098	5178	10782	23806	16925	15527	32686	41371	50160	65229	19580	23345	46676	24393	13757	14925	22702	48807	17269	79904	16422
K00527	25495	20172	19693	9172	17588	15621	14362	45889	23926	16780	6567	58027	16914	13977	22565	39571	26985	24359	17291	46424	3769	32225	65855	17031	30344	19382	39898	25661	34555	17073	41154	80718	23622	34756	30854	16397	45126	22455	52037	33978
K00520	228	668	596	141	54	170	18949	77	606	326	86	84	1070	69	386	23756	57	28	169	1311	160	117	101	87	151	1060	796	1949	8401	798	209	11717	324	5849	451	662	9795	187	384	315
K00523	1	8	5	2	2	2	6	13	4	5	2	58	6	8	10	4	11	2	2	1	1	6	2	15	6	8	25	4	34	47	47	7	12	3	86	14	20	4	33	88
K02451	1412	7844	4954	642	7	1145	854	10239	3185	1114	422	51769	5996	2345	152	1413	6216	771	1135	544	853	1773	257	691	424	6377	7817	10585	22404	2263	1031	7820	3789	458	583	2989	7693	1242	33885	393
K00528	9457	16993	13737	7414	4040	3387	8512	25150	14782	7629	3954	55002	15297	11305	14675	19434	19740	10205	3926	23138	3012	17078	24439	14682	22477	14603	34912	25751	30516	14026	27159	42245	18955	18586	11963	14639	33265	6836	44438	12111
K00529	978	3231	2822	556	11	813	259	278	2725	542	296	1574	4949	4254	166	472	429	59	514	342	772	432	254	113	331	7667	2431	14252	4017	2637	658	378	1962	261	117	4059	656	1239	1158	278
K00025	2	4	3	6	22	2	18814	4	4	1	1	6	4	8	108	23512	4	3	3	1182	4	4	6	2	52	2	0	10	7782	22	6	11508	2	5753	6	6	9614	2	25	7
K03453	8141	12460	7194	4588	1938	14446	44760	21734	11452	16079	4629	55920	10960	11191	10240	49465	13427	2895	13316	17849	2245	17411	14867	14369	10343	7749	18673	11193	42470	9972	6707	32221	14477	27991	20821	11028	44570	10242	44650	14815
K00796	10691	17312	12621	8822	10340	15395	43640	24106	15974	12311	5705	56411	16832	13022	11981	53415	19513	4123	12063	19800	3671	18654	17101	15599	16108	18495	36827	26199	45995	14879	21596	42600	20399	28538	21245	15766	46626	13262	46813	13244
K05339	0	46	2	156	132	0	12	2	14	16	16	9	0	0	20	2	246	10	3	4	6	5	19	175	15	2	3	0	17	19	14	3	39	10	4	17	254	866	18	9
K00027	8736	17431	14893	2376	3401	2995	9771	30046	14981	13040	1251	105625	13450	10734	5893	12354	17643	6978	5079	20706	2005	18495	26354	3091	13854	17852	21947	21584	50536	7299	34200	51844	13289	20402	7971	7349	21459	7479	72255	13256
K00794	9771	11975	9822	1969	1751	14495	26298	20191	13620	10105	1676	55821	11992	11669	3758	29703	9558	3417	10611	18123	1720	17111	13340	1094	9703	15872	16650	26001	38340	6744	22193	28418	11652	23258	12606	8244	19400	7768	40409	8930
K00793	9803	12309	9954	1706	1690	14583	26286	20100	13747	10132	1678	54975	12495	7438	3726	29726	9188	3358	10618	17598	1778	17091	13212	1084	9641	16321	16908	26856	38387	6851	22153	28266	11667	22501	12459	8425	19027	7767	40145	8815
K01347	0	0	0	0	1	0	2	0	0	1	0	0	0	0	0	0	1	0	0	0	0	0	0	0	0	1	34	0	0	6	0	857	0	1	1	0	0	0	2	2
K00791	18902	18504	15058	9097	11807	27492	28979	35656	16909	14494	6400	57789	16808	13387	16147	43440	22258	13003	18766	26609	3704	24633	35009	16447	24023	19947	37181	25797	39296	15784	28334	54838	22851	27499	30958	16089	44550	20675	50193	22918
K00790	18191	19027	17821	10261	19573	15714	30959	35677	24598	16605	6731	56920	17821	15413	19296	47376	25404	13751	12842	39783	4357	31535	37960	17573	27672	23337	38749	25857	42188	17135	38206	65890	22727	35971	23102	17150	46359	18246	49796	22263
K02694	0	0	0	0	0	0	0	8	1	0	0	0	0	0	67	1	0	0	0	2	0	1	1	0	2	4	0	1	0	16	1	0	3	0	258	4	0	2	206	1
K02696	0	0	0	0	0	0	0	8	1	0	0	0	0	0	67	1	0	0	0	2	0	1	1	0	2	4	0	1	0	16	1	0	3	0	258	4	0	2	206	1
K02697	0	0	0	0	0	0	0	8	1	0	0	0	0	0	67	1	0	0	0	2	0	1	1	0	2	4	0	1	0	16	1	0	3	0	258	4	0	2	206	1
K02690	0	0	0	0	0	0	0	8	1	0	0	0	0	0	67	1	0	0	0	2	0	1	1	0	2	4	0	1	0	16	1	0	3	0	258	4	0	2	206	1
K02691	0	0	0	0	0	0	0	8	1	1497	0	0	1	0	77	3	0	0	2	76	0	161	49	0	906	4	0	1	2	16	1	0	3	496	258	4	0	2	208	1
K02692	0	0	0	0	0	0	0	8	1	0	0	0	0	0	67	1	0	0	0	2	0	1	1	0	2	4	0	1	0	16	1	0	3	0	258	4	0	2	206	1
K02693	0	0	0	0	0	0	0	8	1	0	0	0	0	0	67	1	0	0	0	2	0	1	1	0	2	4	0	1	0	16	1	0	3	0	258	4	0	2	206	1
K02698	0	1	0	0	0	1	1	15	2	0	0	1	0	0	134	2	0	0	1	3	1	2	2	1	3	8	0	2	1	32	2	1	6	1	515	8	1	3	413	2
K02699	0	0	0	0	0	0	0	8	1	0	0	0	0	0	67	1	0	0	0	2	0	1	1	0	2	4	0	1	0	16	1	0	3	0	258	4	0	2	206	1
K00836	1430	7951	5014	651	30	1153	881	10397	3229	1140	438	53386	6063	6561	157	1435	6590	786	1151	556	854	1834	274	714	442	6653	9874	10988	22994	2347	1081	7989	3986	475	603	3129	7878	1278	34723	422
K00837	7021	11792	7052	4122	3237	13707	3085	20407	4830	3894	4136	55086	9174	10543	8425	2219	13611	2064	9009	2581	2092	9058	4127	14725	14322	6329	16571	9514	22438	10074	26607	9553	16986	2917	14586	9540	25445	11947	42412	6259
K00835	2431	11213	7894	1177	32	2005	19961	10540	5995	1655	719	53479	11093	6608	456	25412	6646	835	1662	2048	1608	2194	513	738	780	14307	10906	25345	34405	4906	1748	19727	5823	6467	904	7152	17934	2466	35499	623
K00832	2738	11329	8282	1447	1184	2161	2913	10827	6312	8078	905	53628	11682	6996	461	2581	7313	1331	3887	997	1615	3911	2791	763	4049	14474	12708	25587	28297	4952	15935	8820	7524	3146	1457	7671	8406	2601	35477	4586
K00833	4703	11754	8112	1473	260	14199	23183	12901	12334	8148	1058	53753	11724	6911	1528	25847	6757	1481	5484	14527	1628	11952	5761	788	1580	15058	13217	25654	36767	5331	3355	20090	7879	17286	7619	7801	18080	3561	36962	7619
K00830	90	302	264	55	6	77	41	45	257	74	39	84	466	29	111	52	30	5	62	30	65	49	32	59	69	499	780	912	288	281	83	31	168	31	374	312	92	93	293	131
K00831	13958	17363	13446	6850	7085	15141	6823	30026	15147	6724	4896	56363	15424	11159	15123	19387	20195	11379	10101	23944	3097	19566	28430	14808	19299	15861	27050	26035	29426	13377	15824	42734	17687	18390	20798	14517	33172	11694	47078	15423
K00839	1366	7644	4913	630	1052	1102	19710	10283	3003	1323	417	52623	5648	6570	331	25017	6611	804	1148	2163	805	2350	305	744	3811	6136	8204	10082	30239	2258	13438	20424	4916	7460	636	2893	17419	1235	34098	487
K04335	998	3304	2876	522	2	822	259	274	2758	528	289	876	4994	85	126	480	129	59	515	314	744	406	241	43	296	7753	2529	14442	4062	2545	641	380	1923	248	55	4063	612	1200	1337	213
K04334	1008	3333	2898	525	2	828	261	276	2778	531	291	881	5038	88	128	483	130	60	519	316	747	410	242	43	297	7798	2807	14512	4077	2559	646	382	1933	250	55	4082	614	1204	1340	215
K01120	33	111	94	21	22	25	18828	21	88	24	11	66	165	11	113	23528	203	7	25	1192	25	19	15	26	61	157	151	302	7879	78	34	11520	49	5764	10	91	9660	58	64	20
K01126	23146	25792	19726	6842	10188	51747	54983	45138	22162	7800	3646	108490	24095	11835	7969	66118	22456	11402	16237	26893	4130	26802	24017	5446	17226	42334	32560	51338	74964	15250	40757	53984	24325	33001	21128	16532	44733	22515	79337	17738
K04333	2302	10791	7513	1108	9	1875	1080	10489	5637	1583	675	52584	10432	2421	265	1833	6332	826	1594	825	1515	2153	481	732	698	13548	8778	23945	26170	4624	1630	8177	5581	688	634	6743	8261	2357	35160	594
K01129	16107	16973	14579	4779	5743	15435	26701	28027	17202	13405	2296	55281	17227	7724	8046	43557	14197	11544	11327	24705	2556	18060	31956	1667	14228	24359	32600	40125	43335	10564	15995	45167	13899	26499	16693	12612	26747	9451	42193	16558
K01128	11	2	54	0	2	1	2363	444	5	61	0	2	0	25	89	119	118	182	14	35	3	19	9	0	74	0	2	0	12	3	107	169	44	34	0	0	14	1	3	2
K04338	1008	3333	2898	525	2	828	261	276	2779	531	291	881	5039	88	128	483	131	60	519	316	747	410	242	43	297	7798	2845	14513	4078	2559	646	382	1933	250	55	4082	614	1204	1340	215
K02470	20935	23789	20403	15396	18102	16302	31760	43479	24959	17245	9258	58051	20933	17930	28763	51184	34326	16709	14375	45704	5171	35445	54911	30390	41550	19569	57430	25967	41773	23579	38586	88084	31656	42806	32831	23258	66023	20375	56862	30597
K02471	1053	3301	2908	547	403	862	19308	187	2808	625	420	94	5093	62	310	24001	66	72	555	1501	766	488	318	31	358	8585	5208	14559	11560	2686	903	11747	1887	6043	818	4107	10072	1219	634	1131
K02472	9429	11249	7620	1137	53	13805	2382	18754	5908	2203	1816	55779	10589	6632	447	2103	6672	2392	12169	2082	1532	6040	5845	892	1384	14485	11296	24342	26508	5041	2380	8218	7205	1340	15357	6915	8338	10216	39348	3759
K02474	5348	680	528	58	249	11553	144	5654	583	223	63	256	195	57	543	1294	350	1114	969	1721	63	2444	6341	34	319	685	798	314	1034	383	1800	3339	1539	796	1005	212	679	414	679	4477
K02475	84	256	266	50	142	221	276	33	233	357	48	54	396	20	63	39	69	14	46	40	66	182	103	48	52	362	1026	650	1083	149	1225	14	180	48	24	209	144	75	53	67
K02476	47	142	162	66	148	201	267	33	150	348	37	57	263	48	60	24	66	14	28	61	81	190	102	53	51	193	969	325	1011	91	1216	19	168	49	22	119	132	87	40	63
K02477	13597	23571	16838	2331	2956	39316	26191	31359	18498	5527	1673	106556	21819	9250	2666	31740	13685	3862	7818	18378	3174	19721	12096	1529	16135	29660	21179	49826	61866	10434	31188	37274	18085	18612	6691	14261	27205	6622	73381	11728
K02478	3844	19069	12962	1851	1035	3136	2011	20935	9144	2881	1145	106041	17066	9102	482	3443	13037	1649	2806	1484	2482	4439	781	1510	4437	20617	20295	35760	49501	7185	14466	16427	10777	1662	1259	10139	16286	3755	70173	1029
K02479	5	4	5	71	35	17	18824	26	49	35	2	23	116	71	178	23517	6	7	15	1250	88	45	22	16	64	18	27	10	7823	93	51	11531	70	5771	266	11	9617	78	236	24
K09019	2316	10832	7868	1796	122	1884	1160	10539	5972	1635	726	53387	10586	6799	304	1838	6647	888	1601	934	1568	2187	545	744	732	13821	8730	24418	26298	4724	1692	8297	5779	729	656	6998	8283	2417	35191	677
K01267	5445	1122	2393	24	1510	49	2863	8509	6049	112	10	132	135	197	4843	15831	2176	8787	327	19757	11	8410	22998	39	7296	60	142	54	1205	340	7117	22845	166	14973	5787	189	6847	287	2525	8079
K13075	0	0	1	0	1	0	1	0	0	0	0	0	0	0	0	0	0	0	1	0	0	0	1	0	8	1	2	0	0	0	0	2	1	0	0	0	1	4	0	2
K14055	2456	11236	7916	1181	181	2009	1233	10527	6013	1671	779	53452	11132	6600	286	1903	6646	833	1669	869	1612	2236	529	735	731	14735	11130	25445	26644	4916	1719	8217	5835	725	646	7181	8324	2478	35260	741
K13292	8573	13269	13213	3034	10587	2789	44774	20250	20894	12610	1959	54107	12878	9268	8643	68690	13417	10616	4601	36191	2308	21891	28613	2513	17157	18922	17200	25803	48377	8129	27599	71634	10733	38976	8731	9238	36651	7500	40072	14009
K14057	2294	10764	7494	1106	9	1870	1078	10479	5624	1580	677	53272	10401	6534	264	1830	6610	825	1591	823	1513	2146	481	732	697	13526	9291	23898	26139	4615	1624	8167	5562	687	633	6729	8251	2354	34960	592
K14056	2388	11031	7766	1155	9	1950	1099	10359	5903	1626	709	52528	10917	6499	276	1867	6547	814	1637	849	1588	2134	494	717	715	14091	8293	25007	25968	4789	1658	8038	5706	700	621	7027	8130	2430	34386	603
K02856	6863	11187	7527	1113	15	14002	2307	15856	5832	1722	1308	54609	10453	6537	432	2072	6622	1957	7937	1793	1517	5275	4098	793	868	14109	9081	24005	26198	4867	1747	8192	7034	1198	9608	6771	8281	6998	37634	3839
K02585	1564	7510	4628	846	172	1191	2569	10331	3121	7154	564	51718	5896	2611	162	1394	6222	834	3200	1071	769	2871	2485	724	445	5774	7463	9438	23562	2111	2285	7844	3788	2359	1091	3097	7695	1282	34076	3946
K02854	2306	10808	7529	1112	11	1879	1084	10496	5652	1587	681	53360	10458	6540	266	1836	6621	826	1598	826	1518	2155	485	734	715	13594	10271	24008	26195	4635	1633	8185	5591	689	634	6762	8268	2367	35176	599
K02855	3655	18467	12331	1720	20	2980	1955	20721	8676	2729	1079	105094	16151	8876	409	3213	12834	1597	2705	1358	2326	3939	731	1423	1114	19633	16379	33977	48572	6798	3153	15988	9329	1145	1215	9564	15942	3547	69014	980
K08693	4	11	43	0	4	28	27	5	12	101	0	32	0	0	2	0	12	0	4	6	0	150	8	0	7	0	495	0	236	1	1162	0	28	18	1	1	14	0	1	8
K08691	1	2	3	35	6	8	2	8	22	10	2	8	60	38	11	2	6	2	2	34	42	19	5	20	10	5	24	0	14	30	4	9	34	7	3	9	13	40	8	4
K08696	0	2	0	0	0	2	2	22	3	0	0	2	0	0	201	3	0	0	2	4	2	3	3	2	4	12	0	3	2	48	3	2	9	2	772	12	2	4	620	3
K08697	0	0	0	0	0	0	0	8	1	0	0	0	0	0	67	1	0	0	0	2	0	1	1	0	2	4	0	1	0	16	1	0	3	0	258	4	0	2	206	1
K11748	2369	10993	7703	1143	30	1946	19938	10524	5819	1617	697	53473	10754	6617	382	25374	6644	834	1627	2028	1559	2179	502	738	766	13969	10738	24731	34258	4783	1679	19719	5748	6454	644	6978	17920	2419	35280	613
K11749	13004	13444	12564	2798	9889	14419	26421	25264	15209	12049	2508	55296	12751	8857	7592	43133	12804	11688	10684	23928	2216	17893	31048	2474	12756	19378	16622	25776	38202	8136	26227	46161	11858	25919	16561	9068	26990	11991	41307	17027
K11746	1353	7697	4790	609	7	1085	844	10375	3000	1084	398	52579	5662	2405	144	1392	6291	784	1108	531	797	1802	251	707	418	6079	6653	9987	22721	2171	1023	7966	3791	451	597	2834	7836	1197	34821	388
K11747	2357	10897	7611	1132	226	1920	1227	10520	5730	1623	765	53481	10593	6607	274	1850	6645	830	1615	838	1536	2224	516	736	715	14304	11343	24487	26420	4765	1687	8212	5724	712	645	6913	8298	2409	35253	754
K11744	2308	10806	7529	1116	30	1879	19895	10497	5650	1586	680	53355	10456	6543	373	25346	6623	829	1598	2008	1521	2158	489	734	752	13580	8454	23996	33969	4669	1638	19688	5588	6441	641	6761	17878	2360	35045	602
K11745	2343	10913	7628	1131	30	1904	19906	10498	5747	1603	687	52596	10632	2432	377	25364	6338	831	1616	2020	1547	2166	495	735	756	13730	8690	24300	34057	4714	1649	19689	5622	6446	722	6849	17887	2384	35200	688
K11742	2400	11106	7810	1158	8	1986	1134	10521	5906	1639	709	53448	10932	6592	278	1885	6639	830	1645	856	1581	2180	501	735	719	14141	9038	25050	26542	4808	1690	8209	5784	708	638	7067	8307	2444	35249	609
K11743	4013	11304	8228	1158	200	1990	1157	12361	5960	1650	710	53467	10942	6606	506	2782	6809	1548	1658	1654	1583	2238	3930	743	985	14137	9038	25032	26553	4835	3405	11419	5785	1029	695	7069	8900	2460	35436	2044
K11740	963	3129	2754	503	43	791	253	159	2907	502	280	5	4793	17	218	493	187	94	500	359	724	352	467	26	284	7506	1997	14023	3465	2544	610	257	1866	242	70	4016	477	1195	368	209
K11741	4136	11430	7917	1491	1156	14130	21761	12666	6342	3272	868	52876	10898	2749	707	25771	7214	1398	3623	2988	1620	5276	2928	1697	4284	17090	9415	24238	35306	5572	14281	20917	8761	7767	3051	7180	18964	6244	36126	5004
K13920	3488	11356	8860	1092	771	1849	1063	11994	5530	1575	664	51803	10320	2417	1027	5009	6934	3516	1569	3599	1497	2104	13172	717	1321	13301	8342	23529	25594	4594	2462	21377	5467	1938	846	6630	10521	2360	34642	6752
K13921	2257	10595	7376	1091	8	1844	1059	10340	5528	1558	663	51724	10231	2352	260	1800	6251	819	1567	807	1492	2099	474	716	685	13300	8342	23526	25576	4541	2915	8010	5457	681	616	6612	8088	2324	34168	587
K13922	4316	8486	6678	602	1007	1207	3465	14458	8802	1339	391	51828	5553	2427	2088	5586	7161	4451	1124	15652	781	8047	17575	710	1988	5818	6409	9524	22871	2266	6421	24632	4227	9640	1631	2812	10752	1319	35305	8170
K13923	2257	10595	7376	1091	8	1844	1059	10331	5528	1558	663	51724	10231	2352	260	1798	6251	809	1567	807	1492	2099	472	716	685	13300	8342	23526	25575	4541	1600	8010	5457	676	616	6612	8088	2324	34168	586
K13924	14	38	32	5	0	12	8	34	35	5	2	120	50	5	69	12	14	3	11	9	6	10	9	3	4	69	37	130	83	46	7	17	25	4	359	49	17	14	270	84
K13925	5	21	70	11	10	17	26	1	64	27	18	3	111	87	9	1	133	5	7	6	26	14	17	132	65	933	181	2	26	142	19	7	40	11	6	56	107	228	13	27
K13926	2279	10656	7433	1103	30	1882	19902	10352	5580	1568	668	51811	10322	2398	370	25317	6259	816	1578	1993	1505	2111	481	719	741	13389	8418	23699	33507	4601	1625	19540	5484	6433	656	6668	17709	2337	34250	640
K13927	1959	88	192	155	52	32	286	2674	91	29	5	19	22	42	179	2281	166	219	20	200	2	905	875	200	461	43	21	66	1846	27	1503	5152	47	878	321	43	562	851	137	344
K13928	1345	7676	4770	606	7	1082	841	10377	2986	1081	401	53339	5629	6521	143	1389	6578	784	1104	530	796	1799	251	707	417	6060	7353	9933	22718	2164	1018	7967	3783	451	597	2819	7837	1195	34827	387
K13929	1346	7682	4774	607	8	1084	844	10388	2987	1100	401	53397	5632	6523	143	1392	6592	784	1105	530	796	1801	253	711	417	6077	7408	9936	22746	2166	1020	7974	3787	453	598	2821	7859	1204	34854	389
K09923	2381	10979	7692	1141	204	1942	1224	10518	5801	1632	763	53450	10733	6596	276	1862	6641	831	1630	848	1557	2222	519	735	714	14344	11139	24659	26454	4791	1688	8204	5737	713	676	6956	8298	2419	35239	788
K09922	1975	752	339	66	24	11998	20060	2099	498	90	171	222	587	26	283	23783	20	527	1763	2035	86	2457	1965	9	107	1110	1964	1120	8202	430	68	11542	1550	6262	2284	331	9665	937	822	3570
K06201	12606	13650	11492	4418	9938	14276	5361	23964	13968	3651	2315	55158	11885	8672	6468	21376	13634	13018	8535	21434	2223	13578	24921	2425	10916	18352	18265	24718	28753	7932	22246	32072	11240	12276	14927	8342	18098	10936	40734	12586
K06200	7808	15325	11124	4758	2103	2891	25311	21427	13819	10325	4019	54735	15254	11088	11818	31069	14105	4252	5640	18607	2912	15667	12796	14298	15580	14309	20623	25223	36880	11836	10702	26021	15242	22110	11755	14389	37520	6543	42756	9105
K06207	12703	17922	14689	9155	15078	15412	27755	28499	16957	14696	6049	56650	16793	13374	16223	42295	22662	11352	12433	24743	3747	21489	28464	16438	24178	19430	37158	25808	39762	15524	26497	43181	21443	26703	21920	16076	43936	16057	47782	18426
K06206	4951	11505	8978	1764	612	2376	6041	13966	13140	8946	982	53608	11667	7117	2763	5290	8088	1520	3958	13143	1624	13029	4837	1273	3876	14865	16283	25484	30069	6349	11079	15322	8757	12206	2368	7903	9822	5127	36768	4663
K06205	2457	11236	7916	1182	204	2009	1246	10527	6014	1674	790	53452	11133	6600	286	1903	6646	833	1670	869	1612	2241	530	735	732	14774	11354	25446	26644	4920	1721	8217	5835	726	646	7181	8324	2479	35260	754
K09924	30	13	6	7	66	136	18841	37	8	8	23	66	6	10	110	23518	11	9	19	1188	4	41	120	3	53	86	414	14	7808	39	10	11515	22	5762	77	10	9622	13	59	103
K09929	19	0	0	5	196	0	104	0	1	22	68	0	0	0	3	0	5	0	7	2	3	50	23	0	3	414	416	2	0	39	62	0	0	14	9	0	0	9	0	142
K06208	9	9	159	8	9	5	40	24	22	111	5	2	29	29	83	4	76	2	34	530	6	28	25	45	41	185	39	2	43	116	202	12	47	32	277	28	32	72	432	59
K00759	14281	17511	13802	8917	11017	15282	25923	29684	16224	6795	5592	56410	16232	12992	15145	40648	21628	9285	10365	22279	3696	20378	18357	16503	22220	19405	35855	25821	37914	15631	28815	35783	20861	22605	17061	15571	42676	16694	47001	11040
K00758	2457	11312	7972	1318	36	2036	1164	10669	6087	1701	743	53525	11263	6667	365	1921	6767	849	1684	922	1666	2242	547	815	928	14434	11276	25569	26738	5003	1750	8251	5967	759	783	7303	8496	2553	35404	767
K00752	8	18	12	17	12	142	234	31	4	247	13	4	23	16	157	134	27	12	10	54	6	19	77	45	24	2	172	2	677	292	1361	151	81	34	21	32	101	19	20	68
K00757	19931	19624	14282	1887	4156	15313	15603	42506	16431	4342	2098	106710	16887	9348	4511	8960	15628	6166	9402	18150	2489	17557	18233	1823	7130	22180	20113	35263	54115	8965	11629	36758	13383	14287	15340	10297	17598	8831	73986	6663
K00756	4020	1598	4175	1572	9609	462	5044	5839	2745	8949	1130	489	1507	2394	5192	14028	4793	8441	2631	7703	640	5053	17574	1348	8154	3027	5923	121	4644	2458	24141	17449	4539	6823	1634	1567	7249	3585	1916	10872
K00754	15852	10441	9473	8726	7762	13802	23386	26919	10728	6027	7543	4017	8657	10275	24221	48348	19201	14278	9513	26011	3278	20372	35352	28620	21495	4338	26119	178	11103	16771	17311	54153	20388	23634	32410	14737	55897	16895	17920	20019
K06001	6244	856	653	122	262	11955	1331	7550	707	1761	652	1287	410	37	588	1413	840	1977	6334	2679	61	3352	7482	138	1661	921	265	740	243	556	1914	12247	1633	2219	9082	344	862	4742	2816	4754
K09766	34	18	495	9	43	168	334	45	47	470	6	36	14	8	48	18	106	7	52	1001	6	213	161	8	233	17	565	10	978	33	1615	41	121	843	50	24	41	33	240	146
K07150	10018	18789	14123	2657	2740	3726	7423	29208	16276	11190	1431	104520	16743	5812	4790	14808	16331	7548	5544	16125	2463	14422	9814	3262	11578	25791	21636	33197	54213	9216	24526	30348	13620	13321	2858	10456	21858	9237	70639	6842
K07151	0	0	0	1	0	0	0	0	0	0	0	0	0	0	0	0	0	0	0	0	0	0	0	0	0	0	1	0	0	36	0	0	0	0	3	0	0	0	0	2
K07152	229	653	569	127	34	182	260	78	576	841	85	189	1040	48	38	117	41	20	325	65	144	173	197	23	67	1052	830	1922	704	408	324	63	385	185	264	601	102	175	158	456
K07153	2476	11283	7958	1190	204	2019	1250	10533	6069	1683	793	53472	11211	6615	289	1910	6651	834	1675	876	1622	2249	532	737	738	14897	11403	25674	26717	4959	1732	8228	5866	730	648	7251	8335	2499	35283	756
K07154	14577	12899	8549	3520	500	25802	22420	25102	12593	3701	2524	56409	11915	6820	1999	28116	9144	3711	19392	16834	1800	16276	10724	1268	6598	15909	19225	26421	34496	6376	2062	33273	9975	16189	26385	7810	18637	15279	42497	7552
K07155	0	0	0	0	0	0	1	1	2	3	0	0	0	0	0	0	0	0	3	0	0	2	0	1	1	1	1	0	3	18	12	1	5	1	1	0	0	0	0	3
K07156	2351	10979	7686	1311	46	1935	1171	10766	5766	1730	713	53368	10692	2568	354	1866	6542	851	1648	885	1588	2242	510	838	918	13814	10465	24435	26821	4802	1692	8350	5892	729	694	6963	8633	2481	36136	658
K07157	159	512	453	91	8	126	56	51	426	98	65	73	803	30	63	82	48	8	88	53	117	57	33	66	63	783	593	1441	410	325	80	30	223	36	107	451	174	137	99	128
K07406	9175	11415	9033	1186	652	1901	3629	18702	5825	1713	680	51812	10472	2493	1845	5426	8000	4019	1712	3965	1526	3070	12697	768	1970	13609	8626	24061	26729	5127	9274	18839	5671	3045	5063	6822	10012	2488	35317	5120
K07407	28132	20742	15948	12836	10082	39806	30343	50788	20420	7606	8693	57394	13955	11915	25474	43642	30254	15562	19265	45194	3785	34488	59384	30130	25964	10462	42755	9982	35970	20050	22043	85139	29313	37838	41740	17299	63825	25924	57696	34313
K07404	9970	12120	10253	2514	7747	2227	23393	21243	13098	2761	1640	54565	11568	12570	5299	38958	11742	8072	1805	19268	2186	10683	15301	2431	5776	17709	12991	24465	38600	6227	12854	33365	6367	20130	2221	8090	24147	7025	37693	4467
K07405	4591	385	2	6	7	12086	1216	5359	183	139	625	1253	3	2	166	236	3	1207	6317	1134	0	3108	3749	62	176	521	3	8	7	241	119	11	1446	510	9022	16	16	4653	2458	3265
K07402	8906	12201	11922	1819	3872	2667	31635	20747	25666	17639	1106	53874	12171	12002	7359	33867	9551	5530	6369	43302	1692	30349	27599	1018	20107	14278	16154	25079	40695	6852	41331	42851	12187	42502	9258	8546	21927	3277	38699	14906
K07403	144	240	204	62	60	80	19003	28	225	689	46	13	395	33	121	23556	11	33	294	1206	57	148	276	6	87	373	467	687	8139	162	685	11526	337	5899	89	228	9641	75	51	358
K07400	2470	11274	7950	1190	204	2017	1249	10534	6053	1680	792	53476	11195	6603	288	1910	6649	833	1674	876	1621	2247	532	736	736	14861	11405	25611	26694	4947	1728	8224	5858	729	647	7234	8330	2492	35278	755
K07401	1432	7917	5021	651	8	1159	861	10240	3249	1123	432	52507	6117	6482	155	1421	6504	772	1149	553	867	1782	264	692	441	6576	6438	10954	22487	2326	1046	7824	3898	463	583	3089	7701	1269	33883	399
K01808	16458	20000	16207	2701	4254	15616	27892	38977	16491	12979	1957	105778	16613	5857	9389	54130	18483	16634	12000	28338	2395	20443	31801	1854	20100	20077	20224	33328	62369	9304	42249	72289	16259	28924	17393	10526	36832	8903	75233	16722
K01809	12150	12887	11118	3406	9525	14516	24928	24953	15261	4244	2475	56003	12631	9106	8700	48297	14533	13413	8807	21855	2434	16880	9290	2637	12972	19569	23338	26077	39811	8384	28934	37799	11725	19190	12135	8945	27425	11214	41993	5283
K01800	120	395	345	60	0	98	36	41	327	63	39	143	607	9	15	68	23	6	61	37	86	33	20	3	24	642	465	1163	356	210	50	35	147	21	86	338	54	91	103	96
K01802	12075	10326	4974	12392	4670	26560	5755	21177	3768	6023	7818	5025	8661	8473	17162	956	19069	2749	16768	4528	2925	14376	7847	27897	23655	1910	40818	1452	545	15627	25192	792	24029	4630	30401	14382	35282	18061	18443	12110
K01803	17548	25886	20028	9891	12047	16348	28706	43064	19882	15518	6243	108298	22576	15865	16803	47036	29258	12856	13505	26193	4562	24180	32453	17539	24542	26531	43887	35684	63476	18220	33744	68037	25241	27933	22886	19029	53008	18372	82099	20142
K01804	11724	15502	10483	4476	1553	14859	5988	25792	19103	3692	4434	55804	14582	10741	11143	5716	14250	3443	9380	27490	2893	21813	11454	14728	10387	16980	18182	24614	27392	12608	7708	25801	15361	19270	19615	13911	26469	11546	45543	7834
K01805	8021	15298	9914	4917	2368	14631	41149	20828	7394	4392	4475	55856	14510	10679	8792	49321	14164	2125	9450	5975	2927	9282	4477	14505	11603	14631	25563	24540	43222	11897	18298	32504	16600	14409	14398	13807	44885	10987	43783	6574
K01807	7417	17086	11686	8478	9101	14902	4012	20674	9043	4596	5018	55128	15979	12417	11802	12240	20916	7328	4957	5277	3596	8600	7048	16599	9996	19281	31731	25709	29191	13633	6071	12731	17117	2846	8180	15082	31850	13931	43109	8816
K14667	0	0	1	0	1	0	1	0	0	0	0	0	0	0	0	0	0	0	1	0	0	0	1	0	8	1	2	0	0	0	0	2	1	0	0	0	1	4	0	2
K01664	3700	15673	10204	6950	2396	2982	2590	15507	7503	4508	3923	54674	15089	10794	8476	4116	15576	915	3354	2053	3009	6969	757	14479	11820	14435	25674	25471	27682	12162	15512	14338	16229	2366	5666	14068	25925	6442	41432	3445
K01665	7218	12211	8236	3222	1130	14323	2654	15954	6284	2277	1379	54788	11299	6730	760	4368	9052	2029	8111	2020	1665	6708	4338	912	4623	15021	15273	25621	27668	5711	14879	13449	9476	2300	9865	7325	8712	7284	38234	4030
K01666	9336	10801	8136	1167	285	1859	1353	19418	5632	1810	1634	53915	10224	2386	924	3175	7119	3016	10656	2931	1498	4065	11148	862	3448	13287	7830	23484	25675	4769	5067	20646	5524	4587	14919	6664	8863	9908	38233	2279
K01667	4158	11164	7558	1125	19	13632	4635	12991	5939	1621	807	52024	10533	2436	479	2118	6363	1508	3259	2330	1531	4603	2394	755	1140	14194	9746	24238	25862	4930	3008	8241	7036	1339	2470	6848	8175	3195	35232	3786
K01661	7189	11709	8110	1919	533	14061	23194	16035	6903	10088	1640	53929	11769	2952	854	25754	7182	2107	10164	3227	1696	6626	6791	981	2123	15339	13394	25146	35909	5414	2828	20757	7929	9567	10664	7796	18244	7337	38092	7930
K01662	17161	15175	12053	6744	4863	26381	26927	35171	12509	6824	4960	57552	10612	11342	15529	45225	20526	14206	15874	27878	2339	22741	40525	14937	23086	8706	26756	11733	34272	12114	26082	64560	20357	26107	30164	10718	44839	15904	49520	23125
K01668	1919	37	28	5	176	15	2453	2458	20	42	58	17	17	15	83	166	110	263	24	50	4	52	775	12	63	412	174	64	900	52	33	154	11	56	17	22	23	19	58	139
K01669	2562	11571	8214	1360	69	2114	20107	10696	6322	2111	776	53484	11715	6697	601	25474	6788	850	1834	2124	1731	2314	632	842	1039	15089	11668	26404	34780	5230	1931	19758	6144	6572	1344	7541	18105	2674	35814	961
K02863	14317	18140	15082	9099	11803	15282	27553	30299	16742	14167	5778	56538	16833	13385	15983	43210	22261	11798	12458	25478	3706	21530	31214	16390	23863	19469	37182	25884	38656	15552	28192	54837	21383	26981	21935	16109	44547	16033	47748	19630
K02862	24	5	2	22	23	12	152	9	27	617	16	2	34	22	3	5	2	6	184	2	3	88	143	3	4	3	124	1	107	26	135	6	116	130	40	35	6	10	5	250
K02860	14153	18136	15129	9154	15180	15283	8673	29824	16998	14533	6054	56664	16829	13369	15323	14443	22591	9714	12440	23877	3746	21531	31764	16454	24255	19468	37184	25875	31364	15543	28192	43433	21429	21159	21874	16108	32965	16077	47891	19836
K02867	14318	18140	15082	9100	11803	15283	27570	30299	16742	14167	5778	56538	16834	13385	15984	43210	22261	11847	12458	25645	3706	21530	31247	16390	23863	19469	37182	25884	38657	15557	28193	54837	21383	26981	21935	16109	44547	16033	47749	19630
K02864	14301	18137	14922	9098	11799	15283	27549	30270	16737	14164	5777	56534	16830	13383	15944	43051	22134	11768	12454	25171	3706	21441	31159	16388	23644	19460	37178	25873	38650	15546	28178	54585	21374	26114	18281	16105	44201	16025	47684	19616
K05362	20	505	1177	900	7221	41	118	137	1290	783	868	249	644	1517	948	83	1333	576	48	286	527	196	982	335	824	46	309	8	800	392	198	286	167	116	94	608	40	305	408	512
K05365	4951	22568	15917	2380	407	4037	2501	21073	12137	3366	1585	106984	22423	13232	578	3822	13306	1668	3351	1752	3243	4499	1065	1475	1477	29794	22819	51348	53450	9908	3465	16462	11733	1459	1297	14503	16674	4998	70588	1513
K03402	14026	18826	16427	10823	24087	15449	8952	29322	18731	15513	7310	56891	17751	15555	15607	10657	24164	8350	12374	23084	4526	21213	32876	17707	21472	20958	37400	25574	32855	16302	15805	35730	20602	20678	21401	17068	32024	19872	47874	20098
K03403	0	1	0	0	0	1	1	15	2	0	0	1	0	0	134	2	0	0	1	3	1	2	2	1	3	8	0	2	1	32	2	1	6	1	515	8	1	3	413	2
K03400	0	0	0	0	0	0	0	0	0	0	0	0	0	0	0	0	0	0	0	0	0	0	0	0	0	0	4	0	0	0	0	0	0	0	0	0	0	0	0	0
K03406	40625	13362	26198	1895	5063	7587	41837	50736	16219	26852	1266	16406	16383	57411	16758	22983	14146	13522	5709	31579	2263	31742	66260	620	37040	18500	65816	32731	42625	10128	99863	71127	21799	48487	7400	10724	12774	3677	13342	23703
K03407	4988	4239	5260	661	1432	1370	22618	5207	4196	2690	383	2088	6088	4654	1700	26469	1512	1446	1063	5405	898	3750	5260	167	6451	9085	6384	16502	15424	3229	21334	25834	4448	9148	524	4855	11415	1560	2497	2371
K03404	544	114	34	562	328	299	3503	116	543	12284	365	102	1072	599	121	91	52	149	4164	85	46	2222	4521	64	78	63	3435	14	2850	76	1832	99	1005	3836	1267	887	113	255	337	7095
K03405	4	4	3	6	10	10	19	51	7	57	5	9	10	10	77	6	6	1	27	3	2	23	27	17	21	8	39	2	23	50	136	4	28	19	267	23	20	11	221	53
K03408	6473	5069	6831	745	2797	1802	23321	6893	4876	4208	436	2315	6773	4728	2417	28261	2029	2788	1309	7964	988	4737	11445	156	10342	9603	10133	17756	16668	4399	38056	23916	7184	12125	1462	5293	12633	1673	3536	5681
K03409	66	132	138	39	33	187	2778	456	138	884	29	36	224	29	104	66	100	181	194	610	30	334	230	15	90	179	496	328	1010	89	840	113	244	726	499	141	54	65	248	341
K02315	10034	12414	12623	1510	2529	2238	7123	22854	19178	3669	733	53821	11118	7390	7337	14117	10877	6686	2077	34339	1614	23122	29865	1393	14799	14274	12607	25129	29846	6937	29397	50221	10077	30812	15908	7586	13830	5346	39906	9829
K02314	17262	21814	18049	9650	12042	28437	48634	32818	19781	15415	6297	57125	21935	13618	16518	67534	22510	12530	14973	27899	4477	24472	33535	16567	24332	29248	40805	40672	52439	18793	29516	66795	25071	33571	25082	20359	54802	18910	49346	23283
K02317	2278	10709	7447	1099	8	1858	1073	10493	5573	1575	672	53377	10306	6562	263	1822	6623	824	1581	819	1497	2150	484	733	697	13535	8634	23907	26166	4615	1630	8178	5645	687	634	6746	8264	2358	35172	595
K02316	14279	17907	14879	9065	11799	15359	27776	30292	16551	14320	5761	56537	16478	13383	15952	43172	22190	11844	12426	25581	3656	21432	31263	16389	23839	19102	37007	25207	39136	15438	28198	54825	21345	26957	21942	15919	44199	15978	47703	19652
K02313	14313	18139	15082	9097	11797	15422	27765	30272	16741	14350	5776	56536	16833	13385	15984	43210	22261	11800	12450	25477	3705	21540	31258	16388	24205	19467	37171	25884	39302	15548	28215	54836	21423	27060	21931	16105	44547	16029	47746	19642
K02312	23	47	183	329	100	18	61	203	406	33	35	5	73	108	157	220	261	192	18	143	32	26	303	55	77	19	93	20	858	148	40	367	113	200	3695	169	157	64	100	58
K12152	2323	10858	7580	1119	31	1913	1123	10509	5687	1597	694	53425	10534	6565	269	1843	6630	828	1603	831	1525	2163	486	734	702	13689	10631	24129	26310	4660	1650	8197	5608	694	636	6798	8277	2370	35217	608
K12151	2417	11198	7852	1163	10	1961	1116	10518	5967	1632	716	54143	11062	10659	279	1889	6916	835	1658	863	1598	2187	495	735	726	14187	10324	25079	26481	4832	1674	8205	5719	706	638	7045	8306	2428	35223	603
K07091	2477	11290	7962	1190	205	2020	1256	10547	6070	1687	793	53549	11213	6617	289	1919	6659	846	1676	877	1622	2252	534	738	739	14905	11418	25678	26794	4994	1778	8238	5869	732	955	7261	8344	2500	35322	1118
K07090	14178	21880	16618	12485	7287	5116	51933	33520	19054	26147	7821	56785	22417	16532	22249	62181	28744	5616	10246	24522	4838	26863	17956	31682	36052	24058	48110	29537	52316	24150	57285	77737	33578	36567	18542	24129	70832	24742	51384	17066
K07093	112	399	332	131	36	102	18862	192	331	103	40	1641	646	4214	203	23589	390	29	72	1286	159	109	47	52	108	640	1960	1119	8606	295	97	11710	279	5797	450	364	9840	177	1201	207
K07095	17401	14012	15264	2837	12675	14719	29696	33699	27332	13100	2425	54585	12188	5206	15963	70229	16110	24076	11714	56780	2144	35459	52248	2582	28821	18180	16435	24231	40136	8648	48901	81636	13967	49420	22884	8992	36994	12370	44771	23452
K07094	27	9	14	23	23	17	156	11	40	618	17	2	52	41	4	5	28	8	190	5	6	90	148	32	20	179	129	1	108	57	136	7	126	131	44	39	18	54	10	254
K07097	0	0	0	1	1	0	2	1	2	3	0	0	0	0	0	0	0	0	3	0	0	2	0	1	1	2	6	0	4	40	13	1	5	1	3	2	0	1	0	5
K07096	1	1	1	0	0	7	3	2	1	10	2	0	2	0	2	0	0	0	7	0	0	4	6	6	2	0	4	0	6	6	20	0	8	6	3	6	6	2	4	11
K07099	569	118	1316	351	1368	356	2224	1018	7039	7608	189	158	539	618	2080	1563	1372	362	2357	12549	15	10070	3464	94	5960	71	4943	35	3380	1411	18232	11007	3940	10698	1329	686	587	265	1302	3905
K07098	19802	2572	4827	592	4608	24872	46431	28221	20138	10275	1622	3736	975	5192	13642	86406	6687	21664	15857	54009	169	34248	44265	477	17431	2129	9342	315	21002	3662	47982	59659	9938	52326	31468	1525	34713	10467	11470	21759
K11175	13112	13574	13041	3215	10377	14956	7937	25543	15324	12421	2550	55346	12852	9260	7552	19560	12758	11818	11054	23353	2322	18155	31253	2220	15655	18278	16935	25784	31440	7738	27410	43148	12088	20214	16928	9111	16795	10987	41654	17149
K11177	956	3122	2749	505	1	795	240	131	2656	503	282	837	4806	4131	122	449	336	43	490	296	722	355	234	26	283	7535	2045	14053	3507	2472	612	223	1806	239	86	3942	437	1166	382	245
K11176	1	0	0	0	2	0	0	0	0	0	0	0	0	0	1	0	0	0	0	3	0	0	0	0	19	0	0	0	0	0	0	0	0	0	0	0	1	0	0	0
K11179	2471	11276	7953	1225	210	2031	1252	10541	6075	1690	794	53484	11255	6641	304	1913	6655	836	1678	947	1663	2346	561	757	748	14866	11429	25611	26709	4978	1736	8233	5892	737	650	7243	8343	2532	35290	759
K11178	956	3122	2749	505	1	795	240	131	2656	503	282	837	4806	4131	122	449	336	43	490	296	722	355	234	26	283	7535	2045	14053	3507	2472	612	223	1806	239	86	3942	437	1166	382	245
K00322	2336	10902	7621	1128	9	1923	1116	10519	5736	1601	686	53468	10607	6597	271	1851	6636	829	1609	839	1534	2169	492	735	710	13845	10738	24499	26409	4719	1665	8207	5723	697	636	6917	8292	2398	35243	602
K00320	1	6	6	6	2	2	5	6	6	13	6	0	12	14	21	0	10	0	9	1	2	12	8	36	22	1	40	0	6	66	20	2	28	8	9	24	34	10	13	20
K00324	4942	20102	11825	12029	2668	3617	3300	20216	8713	5545	7090	55989	18885	14615	16548	1932	24179	889	4714	3059	4321	9047	623	28304	15970	14956	38622	25743	26830	19387	3181	8280	24065	2636	10925	20856	43154	11202	47520	5873
K00325	3696	15665	9888	6550	1439	2816	2270	15376	7385	3618	3940	54733	15070	10634	8457	1921	15399	854	3187	1957	2992	5647	564	14453	8359	14916	25002	25686	26782	12196	2457	8257	14963	1669	5937	14046	25631	6447	41500	3347
K00329	0	0	0	0	0	7	0	0	0	0	0	0	0	0	0	0	0	1	2	0	0	0	0	0	0	0	0	0	0	1	4	0	0	0	0	0	0	0	3	0
K05945	1565	350	0	0	2	11365	4	1679	172	24	14	121	0	1	155	192	0	219	754	614	0	2308	1681	3	10	485	0	4	2	180	2	3	1357	390	652	4	5	186	327	3061
K05946	7823	1017	2357	841	1544	11763	2541	10105	7661	8231	1448	2524	1094	1840	2999	1499	1915	2496	12623	15147	363	13944	13746	744	4730	3284	5301	69	2730	2108	6680	2176	4582	15188	20753	1175	1152	8829	6034	7507
K06945	8	11	10	66	14	16	10	22	56	25	0	32	128	75	71	6	6	5	2	69	85	35	10	14	12	53	22	64	58	34	54	26	61	15	261	22	8	83	226	6
K06946	2282	10709	7464	1101	8	1888	1097	10474	5581	1606	668	52480	10337	2420	330	1822	6322	825	1584	815	1501	2133	480	731	694	13415	10067	23731	26148	4609	1631	8168	5538	686	889	6683	8242	2345	35093	595
K06415	28	32	199	21	45	181	398	77	43	843	15	151	39	29	21	12	73	9	171	537	7	244	218	7	27	21	1831	20	1064	53	1471	31	202	172	98	50	41	37	279	309
K06940	8712	16306	14283	2521	8059	3005	23033	18281	16357	2952	1845	53926	17345	7995	4507	32945	9174	5787	2314	20529	2892	10985	24458	1076	5825	22849	15401	41180	40154	8392	10129	52363	8106	21561	6927	12302	21976	4296	38801	9460
K06941	14377	18031	15062	8641	11825	15409	46564	30774	16710	14347	5734	56602	16670	13262	16530	66992	21134	11942	12445	27416	3674	21580	31450	15359	23722	16761	37129	25822	47954	15395	29560	75173	21155	33236	22189	15955	52876	12273	47875	19954
K06942	14321	17994	14795	9008	14971	15415	27761	30279	16979	14694	5986	56661	16729	13029	16393	43231	22720	12018	12453	25560	3669	21597	31884	16395	24431	19463	37175	25882	39790	15563	28200	54922	21445	26992	21976	16057	44551	16056	47976	19849
K10806	2473	11278	7953	1190	205	2032	1256	10654	6055	1684	792	53513	11196	6604	288	1924	6676	870	1675	881	1621	2249	536	740	748	14869	11405	25615	27564	4983	1775	8257	5860	731	731	7239	8335	2494	35297	841
K10807	0	0	0	0	0	0	0	0	0	0	0	0	0	0	0	0	0	0	0	0	0	0	0	0	0	0	0	0	0	0	0	0	0	0	0	0	0	0	0	0
K10804	4880	22589	15828	2836	61	4029	39949	20969	12058	3309	1458	106361	22277	13165	782	50828	13513	1661	3327	4105	3233	4374	1029	2381	1561	28793	21529	51041	68552	9840	3428	39332	11839	12995	1451	14510	37136	9661	70022	1411
K10805	3728	15780	10065	7365	1503	2844	2305	15511	7559	3666	3979	54676	15207	10806	8527	1927	15975	894	3220	2061	3068	5705	616	14603	8633	14858	31336	25637	26735	12334	2480	8321	15249	1718	5686	14183	25846	6519	41417	3304
K06948	314	567	1054	1240	7186	100	443	1115	1482	1350	896	254	888	1444	2745	9003	3393	4962	270	1868	566	467	1351	1555	1643	3889	748	89	973	1192	1134	1224	570	538	182	973	4608	4384	681	794
K06949	14890	13917	13848	3687	11812	15130	28099	27694	15617	13125	2764	55456	13106	9519	8100	44211	13507	12777	12025	25194	2400	18715	34976	2644	20036	19519	17818	25898	39459	8336	41022	49778	13394	27117	18194	9382	27786	12790	42353	18963
K06418	275	5	2	18	136	9	242	810	22	522	13	3	29	34	1653	8704	451	4086	166	1519	2	86	318	3	496	4	106	1	87	40	92	65	104	315	39	37	3325	21	157	224
K09138	16	34	19	2	46	1	2375	502	261	0	2	1	1	1	120	90	229	223	11	91	4	11	243	5	24	1	96	0	3	88	6	140	67	13	36	89	74	33	33	4
K09134	3565	528	933	196	944	76	2427	4336	644	154	102	64	360	387	494	1110	550	1044	66	864	122	212	4279	109	379	251	886	403	1127	147	2562	3491	108	424	343	197	985	170	502	1515
K09136	2449	11222	7922	1177	208	2016	1286	10541	6001	1746	786	53536	11092	6601	285	1902	6662	837	1671	871	1606	2268	545	737	730	14714	11377	25339	26785	4903	2236	8224	5848	738	647	7145	8335	2472	35285	759
K09137	10	7	4	4	5	6	18	37	5	46	6	1	9	9	15	8	7	5	27	6	1	24	28	25	17	2	32	0	16	37	25	4	26	20	17	20	25	11	12	54
K09131	2443	11182	7854	1186	230	1973	20037	10543	5969	3170	791	52675	11037	2467	493	25411	6383	835	1665	2087	1610	2328	555	780	1703	14569	11112	25083	34285	4924	1709	19716	5752	6972	974	7093	18020	2474	35483	805
K09132	5855	550	424	1	194	11246	25	6861	201	136	487	1206	17	15	379	1118	171	1552	5498	1651	2	2968	6844	62	389	486	2	8	18	232	1720	3217	1351	690	7538	17	599	3885	2175	4291
K09133	2	1	1	1	2	1	8	10	1	33	1	0	2	2	1	6	1	21	8	0	0	8	15	1	1	1	9	0	45	1	1322	1	5	16	225	8	1	0	1	305
K05808	13042	13481	13066	2510	11190	14454	45145	25324	15233	12131	2488	55350	12834	9236	7855	66814	12069	11796	10894	25527	2247	18419	31124	1839	19190	18808	16672	25789	46357	8039	38954	66452	12911	32130	16591	8952	35366	8759	41627	16613
K05809	2457	11236	7916	1182	204	2009	1246	10527	6013	1674	790	53452	11132	6600	286	1903	6646	833	1670	869	1612	2241	530	735	732	14774	11349	25445	26644	4920	1721	8217	5835	726	646	7181	8324	2479	35260	754
K05804	5375	18961	13003	1762	400	3113	2171	22756	8886	2740	1172	107771	16525	17366	649	4171	13708	2335	2764	2204	2359	4083	4235	1450	1404	20836	19289	35414	49612	7120	4492	19430	9844	1473	1299	10038	16773	3691	70376	2579
K05805	2438	11242	7919	1178	10	2017	1151	10537	6013	1660	721	53510	11134	6601	283	1911	6648	844	1665	868	1609	2194	509	736	728	14370	10940	25448	26712	4918	1751	8224	5838	716	945	7190	8330	2472	35291	976
K05806	0	1	0	0	0	0	0	1	0	0	0	10	0	0	0	0	1	0	0	0	0	0	0	0	0	0	213	0	2	0	0	1	0	0	0	0	1	0	4	0
K05807	7073	11675	7963	1196	211	14111	2475	15914	6253	1826	1417	54803	11215	6620	455	2155	6661	2054	7998	2012	1623	5366	4286	800	907	15428	11419	25686	26801	5236	1897	8249	7316	1243	10051	7276	8360	7155	37782	4385
K05800	2431	11106	7794	1157	9	2105	1147	10553	5901	1638	714	53513	10912	6627	279	1888	6647	833	1659	860	1576	2211	512	737	725	14241	10701	25217	26597	4862	1708	8221	5897	716	663	7119	8320	2461	35279	649
K05801	5287	11267	8087	1188	208	2031	1264	13777	6046	1797	1296	54581	11180	6603	293	1937	6693	1616	6291	1186	1618	2894	2359	793	878	14839	11378	25570	26688	4969	1965	8229	5860	743	7803	7227	8335	6371	37031	980
K05802	2377	10960	7674	1138	226	1936	1234	10509	5780	1631	769	52656	10704	2454	275	1859	6349	829	1627	845	1554	2219	514	734	710	14235	10629	24403	26375	4747	1677	8197	5637	711	644	6875	8285	2401	35218	753
K05803	2457	11236	7916	1182	204	2009	1246	10527	6013	1674	789	53452	11132	6600	286	1903	6646	833	1670	869	1612	2241	530	735	731	14773	11349	25445	26644	4915	1721	8217	5835	726	646	7181	8324	2479	35260	754
K01044	8	18	23	54	17	19	13	16	62	41	7	30	91	62	20	10	37	17	14	45	50	34	36	45	28	217	46	45	46	100	66	31	62	35	5	58	52	91	29	17
K01046	2064	554	538	90	38	472	19389	2311	467	672	57	266	806	93	285	23738	107	107	127	1284	117	359	921	85	170	887	1648	1625	10891	433	2193	11672	471	5881	138	516	9790	154	338	224
K02068	6653	23163	14246	7295	1420	15803	6926	28253	10124	5609	4385	107273	19872	17157	8874	3656	23473	2558	6072	3135	3644	10142	2691	16008	9360	22515	30191	33721	49528	14580	5580	16119	20234	2852	8093	16446	34077	11065	75830	7015
K04561	373	332	405	621	382	210	1894	66	640	6185	283	93	976	391	51	87	543	99	2114	101	84	1172	2303	61	65	880	2197	888	1667	230	956	122	120	1946	601	731	90	195	113	3774
K01042	7071	26166	17479	2335	2574	4122	5550	34491	12479	4329	1555	157759	21772	11475	1222	5267	19851	3104	4188	3042	3132	6837	3026	2229	12041	26199	24226	43781	72288	10100	29199	24878	16809	3560	2181	12576	24066	4888	104148	1706
K05568	7716	808	2042	132	619	152	3284	10215	953	1848	85	118	572	329	2070	3323	1166	2238	579	3238	81	3251	12978	236	4685	650	842	814	2346	434	11875	8666	1157	5345	771	448	2070	273	1050	3855
K05567	3661	518	696	116	259	118	370	3957	326	1339	77	30	523	102	430	1107	264	855	418	954	75	278	4526	117	730	626	636	791	1298	300	3395	3313	387	697	491	380	795	175	511	1983
K14274	0	0	0	0	0	0	0	55	0	0	0	0	0	0	0	2	0	0	0	4	0	0	0	14	0	0	0	0	0	0	0	0	0	0	0	0	0	0	0	0
K02062	2386	10989	7700	1142	204	1944	1225	10521	5816	1635	764	53466	10750	6609	277	1863	6645	831	1631	848	1558	2224	519	736	717	14379	11149	24722	26476	4798	1692	8211	5746	714	646	6972	8306	2426	35255	746
K05245	964	3140	2773	507	1	818	265	120	2670	506	280	27	4840	20	123	449	44	43	493	298	724	356	233	26	284	7554	2597	14098	3545	2477	626	216	1811	238	37	3952	430	1169	352	208
K05564	13	36	34	8	0	8	3	3	40	6	3	4	62	3	2	8	2	3	5	6	8	6	4	0	4	89	57	166	66	42	9	4	22	2	113	57	4	13	7	126
K01048	5761	15306	10184	4954	1573	3089	5251	18420	13483	4216	3935	54675	14982	10648	10680	7618	14030	3539	3207	14278	2989	11948	2851	14420	9028	14786	25738	25476	28296	12177	3931	9600	14358	10179	6307	14190	27683	6512	42044	3460
K02066	7423	11978	8192	1579	421	14346	23075	16026	6768	8050	1634	54888	12217	7010	710	25763	6721	2146	10202	3312	1767	6578	6590	906	1051	15841	13421	26382	36302	5562	3380	19833	8113	8949	10924	7961	18110	7406	38131	8110
K01322	237	293	238	78	49	346	20082	330	270	569	141	162	442	57	209	23571	36	111	977	1408	65	161	363	18	91	458	592	806	8121	218	279	11560	241	5981	421	303	9704	116	698	308
K02065	7422	11968	8183	1537	413	14337	23071	16013	6738	8037	1626	54880	12143	6951	670	25761	6700	2144	10195	3276	1722	6548	6583	842	1021	15836	13346	26382	36288	5442	3372	19824	8051	8939	10912	7925	18058	7359	38107	8095
K05560	13	36	34	8	0	8	3	3	40	6	3	4	62	3	2	8	2	3	5	6	8	6	4	0	4	89	57	166	66	42	9	4	22	2	113	57	4	13	7	126
K02243	311	699	1373	1387	7489	100	461	1150	1490	1377	961	263	972	1802	2807	9008	3570	5013	256	1898	646	480	1380	1611	1656	3860	735	18	973	1189	1164	1242	583	540	186	1002	4924	4407	706	822
K02679	2337	10855	7579	1123	182	1913	1201	10504	5687	1609	740	53409	10533	6564	270	1842	6631	828	1609	833	1528	2204	507	734	705	14023	10637	24125	26298	4685	1663	8194	5603	703	641	6799	8274	2376	35205	725
K02676	19	54	46	8	2	11	10	21	57	13	3	97	81	18	3	12	13	3	6	7	10	11	4	3	7	131	69	233	115	56	57	21	34	5	85	75	20	21	61	87
K02674	52	156	143	24	0	37	16	20	145	24	14	67	253	7	7	28	11	4	24	19	36	16	10	2	9	265	130	496	163	96	21	15	61	8	82	148	23	39	50	88
K02672	129	416	367	65	2	103	42	33	357	70	40	89	652	10	16	71	18	7	64	41	92	37	23	3	27	700	494	1281	385	245	99	31	160	23	168	377	50	100	82	182
K02241	9	2	1	2	4	138	2587	439	6	254	1	3	5	4	22	83	80	170	13	610	0	18	88	3	39	3	22	2	690	46	68	8647	60	48	18	13	24	27	246	78
K02670	174	553	488	81	3	135	61	63	479	95	52	226	860	29	22	95	37	12	84	55	121	52	30	6	34	921	580	1678	556	332	161	56	210	32	238	490	83	135	168	277
K02671	62	193	172	30	2	45	24	36	168	33	18	145	299	9	8	36	20	5	28	23	42	22	13	3	12	337	328	610	234	134	71	27	82	12	166	191	37	49	92	175
K00811	4882	441	208	270	1174	12231	3000	5415	447	6448	806	1273	509	343	264	498	133	1320	8431	1215	5	4647	6039	84	3517	548	1754	13	1460	266	12803	361	3027	2943	9544	453	69	4766	2565	6829
K00812	6179	8178	5788	759	1238	13605	21522	16301	4280	3141	1097	53102	5992	2794	1566	28138	7243	2106	7848	3066	871	8481	4296	1046	5953	7799	10903	10172	31213	3754	17598	25784	8738	8061	10165	3157	18248	6206	36825	4250
K00813	2457	11236	7916	1182	206	2009	1251	10527	6013	1678	790	53452	11132	6600	286	1903	6646	833	1670	869	1613	2241	530	735	732	14779	11356	25445	26644	4930	1766	8217	5835	728	649	7183	8324	2480	35260	758
K00817	14575	17981	14184	8396	9258	15849	29237	30451	16312	14451	5287	56564	16535	11720	15465	43269	21346	11724	13213	25203	3234	21845	31107	15939	26533	16388	37986	26869	40472	14769	39176	54870	22304	27480	23227	15607	44511	17288	48049	19804
K00818	5802	4820	1991	5430	1867	12720	21076	10143	2020	3669	3797	2469	3971	4082	8499	23769	9550	1226	8003	3682	1397	6525	3802	13923	11716	815	14034	194	7920	7635	949	12461	10610	7746	14248	6941	27115	8737	8691	5862
K00819	2734	28	18	74	40	36	177	3254	54	743	525	1113	117	81	58	38	40	697	4748	346	53	770	1975	135	176	13	231	5	123	144	148	22	199	154	7089	85	135	3871	1757	296
K02530	140	586	1189	1186	7771	179	371	482	1299	909	898	256	645	1522	1603	3505	1761	2325	248	1789	577	202	1203	809	3968	79	433	9	1453	495	202	361	297	219	107	772	2447	2684	513	525
K02245	312	699	1373	1389	7488	103	461	1150	1493	1378	962	263	973	1804	2807	9008	3570	5012	271	1898	646	485	1399	1612	1656	3860	723	18	973	1188	1165	1240	584	556	187	1006	4925	4408	706	822
K02244	51	667	1348	1429	10827	83	323	169	1679	1703	1212	389	850	1693	1451	122	3025	867	199	422	661	378	1814	1493	1630	2926	557	16	1436	1009	348	1287	557	307	195	915	1423	4196	744	990
K01493	10578	2307	5011	1746	11241	12566	25401	15009	9088	10654	1741	1784	1538	2509	7452	41531	6689	11314	9175	23689	632	16294	30626	1625	18339	3403	5686	169	13098	2983	37436	46679	6932	25707	15835	1799	18545	9211	6131	16145
K01492	2844	33	2	71	30	771	1387	3671	19	307	597	1121	4	5	28	173	490	899	5531	431	1	815	1967	71	392	32	6	7	739	95	507	378	264	183	8250	16	64	4428	2190	245
K01491	33000	37865	33142	18356	25138	30843	57967	66623	33488	28773	11566	113236	33836	26910	33729	93019	46012	29352	24949	57405	7421	43115	88783	32976	49519	38908	74374	51702	78669	31264	58351	136578	42929	56663	44556	32270	94336	32975	96510	51700
K01497	5289	11462	8271	1630	273	2452	1542	14023	6346	2519	1349	54668	11506	6756	465	1973	7285	1563	6538	1274	1683	3109	2488	925	1094	15046	11658	25963	27053	5232	2413	8299	6176	909	8036	7482	8513	6374	37382	1166
K01496	1552	4586	2043	5889	2078	976	40477	5195	2334	9634	3358	1307	4454	4353	8628	47345	10310	474	3841	3939	1399	4768	2558	14326	11805	281	15737	158	17205	7450	2933	23152	9805	14907	5599	7428	37431	6521	6190	6137
K01495	11007	17255	12358	9014	10783	15484	7688	24261	16339	19172	5873	56368	17027	13171	11948	6236	19655	4275	14198	18860	3596	20156	19635	15648	20193	18241	38240	25706	31780	14861	22478	19493	20976	19384	21679	16120	27578	13341	46826	16336
K01494	5418	16038	10589	7337	1788	2990	4978	18021	7923	3958	3994	54774	15187	10826	9022	3057	16425	1891	3342	3209	3037	5872	4470	14598	9044	14954	31361	25710	27745	12491	6375	11849	15623	2155	6299	14303	26575	6557	41903	4968
K02418	6335	4263	4688	633	1444	1173	3188	6504	3328	1718	363	1890	5868	4370	768	2687	1033	1808	861	2973	860	1239	8176	107	4369	8714	5968	16153	6586	3005	17499	7328	3497	2352	359	4641	1956	1423	2198	3567
K02419	6627	4632	5650	689	1552	1273	3552	6922	4139	2265	399	2089	6452	4596	1711	3546	1480	1980	1034	3351	942	3353	8330	160	6456	9455	6471	17173	6994	3231	22177	17158	4374	3634	438	4943	2328	1557	2420	3724
K02412	6613	4622	5485	688	1552	1273	3535	6893	4136	2278	399	2014	6447	4591	1706	3532	1469	1976	1032	3333	941	3347	8296	160	6321	9445	6427	17159	6970	3228	22169	17126	4359	3621	431	4939	2310	1556	2359	3715
K02413	6449	4039	5125	595	1546	1117	3480	6871	3629	2130	337	1948	5519	4552	1678	3403	1420	1971	908	3226	810	3281	8258	112	6393	8359	5945	15481	6509	2877	22089	8562	4132	3563	415	4448	2223	1376	2244	3660
K02410	6628	4632	5651	689	1552	1275	3553	6922	4139	2282	399	2089	6452	4596	1712	3546	1480	1980	1034	3351	942	3353	8332	160	6456	9456	6474	17172	7003	3231	22178	17158	4374	3636	438	4943	2328	1557	2421	3726
K02411	3101	4394	5041	680	1329	1251	3284	2908	4088	2151	395	1991	6420	4570	1319	2433	1264	1143	974	2050	934	3271	4074	124	5605	9417	6346	17148	6028	3180	20312	5244	4330	1885	285	4917	1687	1516	2068	2182
K02416	6560	4398	5449	654	1552	1214	3531	6904	3947	2244	377	2029	6095	4592	1703	3506	1469	1977	998	3332	893	3335	8321	159	6441	9085	6275	16492	6814	3118	22149	17140	4291	3622	436	4754	2302	1505	2375	3719
K02417	5033	4441	5574	689	2365	1292	3543	5139	4610	2818	400	2097	6474	4718	1499	3046	1694	1340	1071	2643	946	3750	4927	216	9499	9806	8923	17171	7028	4223	32436	14493	6799	3823	387	5050	1787	1632	2308	2300
K02414	1225	3920	3900	614	1016	1158	3006	804	3306	1047	351	1907	5937	4311	209	754	668	274	634	905	868	1054	413	54	3808	8806	5796	16352	5642	2917	13830	790	3367	1564	146	4619	744	1357	1593	357
K02415	1419	4556	4299	735	1039	1335	835	394	3841	1812	431	1934	6966	4352	202	809	609	115	919	476	1012	1183	550	73	3648	9835	6624	18259	6255	3279	14027	716	3736	974	207	5210	805	1511	1679	705
K00121	4938	22529	15982	2454	155	4097	2730	21283	12167	4837	1543	106434	22342	13255	1053	3856	13345	1715	3713	1890	3256	4804	1408	1627	2320	29220	23222	50906	53612	10037	5578	16381	12009	2380	1807	14616	16798	5161	70378	2029
K13058	2	4	3	6	22	2	18814	4	4	1	1	6	4	8	108	23512	4	3	3	1182	4	4	6	2	52	2	0	10	7782	22	6	11508	2	5753	6	6	9614	2	25	7
K13059	13	48	15	36	11	8	10	38	14	22	26	14	35	34	72	0	73	0	15	8	11	28	0	116	63	0	208	0	0	43	8	1	82	9	36	60	162	36	47	31
K13727	1347	7698	4858	621	14	1106	859	10375	3061	1085	409	54065	5769	10780	147	1388	7271	785	1111	531	812	1816	273	1066	602	8653	7453	10110	22769	2594	1050	8851	3962	463	607	2918	7949	1761	34827	394
K13057	3	4	4	19	12	7	7	5	18	23	6	1	4	12	20	5	9	13	7	10	3	14	32	16	14	5	107	0	6	13	35	16	14	30	5	43	43	12	13	16
K13051	6213	15150	9475	6378	1217	2699	2116	18291	6956	3581	4278	55676	14262	10470	8157	1876	15232	1527	7634	2159	2836	6111	2268	14232	8326	13659	21565	24134	26321	11770	2283	8212	14500	1607	12557	13454	25250	9976	42580	3106
K13052	3975	1062	2418	1477	7727	125	3083	6120	7504	1464	969	312	1017	1902	3427	4115	4159	2484	323	15496	652	8338	11274	1645	5154	3914	757	67	1178	1465	6776	10886	671	13949	5656	1158	2744	4624	2454	2729
K00435	0	0	0	1	0	0	1	0	0	0	0	0	0	0	0	0	183	0	0	0	0	0	0	11	0	0	155	0	0	0	0	0	0	0	0	0	2	7	0	0
K03230	73	231	209	40	22	86	18861	49	197	38	21	235	357	133	118	23545	39	9	40	1208	47	39	30	5	73	620	2820	1162	8186	231	74	11552	359	5772	10	360	9679	93	177	29
K12059	997	3235	2853	522	1	820	249	126	2762	522	290	26	4998	19	126	465	47	44	509	309	750	361	238	26	288	7710	2092	14397	3574	2528	626	221	1847	243	39	4037	443	1192	368	212
K12058	41	124	110	17	0	28	12	22	107	18	12	67	192	7	5	20	12	3	20	14	28	10	6	1	5	182	73	341	122	62	14	16	45	6	66	95	22	27	56	6
K12234	28	56	40	114	34	25	76	417	52	63	44	22	179	116	163	14	107	24	22	97	103	183	48	206	101	12	364	0	38	161	52	27	181	80	80	106	419	141	62	69
K13940	4813	10002	7535	12266	9308	2027	3023	13580	16525	5894	7361	2749	8916	11068	21150	6889	20298	2481	3214	28891	3611	24378	12098	27773	21059	177	29138	88	2583	16437	13208	25035	20653	22623	19805	15000	36158	8489	15145	7640
K06356	0	0	0	0	0	0	1	1	2	3	0	0	0	0	0	0	0	0	3	0	0	2	0	1	1	1	1	0	3	18	12	1	5	1	1	0	0	0	0	3
K05992	0	0	0	1	1	0	2	1	2	3	0	0	0	0	1	0	184	4	3	1	0	18	1	12	351	1	1	0	3	18	17	1	5	72	1	1	3	7	1	4
K06331	2906	976	1969	3	963	187	312	3710	112	312	2	132	106	80	1014	4171	895	3497	25	4282	7	259	16311	13	947	7	513	7	1803	125	5161	16708	102	1677	305	36	3053	80	900	7676
K06330	1201	3884	2004	3305	1493	740	1005	4779	7122	1877	3119	1162	3733	3914	8830	26	6366	41	1636	12715	1318	9460	1025	13473	10747	24	7809	21	30	6767	696	82	8021	8457	5480	6748	17047	3872	6403	2552
K07138	10432	4710	3904	3369	3174	12075	3986	17059	8383	3143	3133	1422	3785	4263	11939	9804	8465	4496	2684	19104	1321	16180	15463	13504	18719	552	10379	64	2953	8587	24273	15090	12528	14587	10924	6926	20381	4221	8213	9517
K07139	10983	12603	11102	2103	5714	14208	7296	23009	13687	9320	2016	54192	11753	4219	5706	17670	9516	10515	10206	21712	1954	15456	26460	1117	8919	14482	15570	24228	30113	6627	22199	38088	10381	18556	15962	8109	14766	7667	40504	14424
K11811	12	68	39	3	0	5	10	142	13	9	1	792	23	40	0	19	80	15	9	3	1	30	4	16	6	44	211	70	482	28	15	153	66	6	48	27	165	13	727	46
K07132	1576	377	31	9	54	11494	79	2294	208	27	20	224	48	82	486	482	88	430	746	755	11	2461	1636	81	56	928	430	426	982	813	136	411	1579	453	1707	151	144	803	415	3103
K07133	41234	9659	8167	7012	5188	72907	13294	57032	22584	10057	6762	7998	4562	4934	20860	25228	15999	20033	37226	62701	1500	48088	72959	15424	40025	3533	41347	461	2509	11737	23998	56836	22361	52805	64125	8429	30187	29309	27007	36355
K07130	5902	486	2151	412	5069	301	19808	8212	1544	2574	373	349	253	583	3023	28510	2542	2021	485	5348	157	4859	10771	579	8918	1196	4088	95	12271	1609	23078	22855	3651	11870	1120	538	11620	1425	1848	2914
K07131	8	12	11	34	9	10	12	18	37	27	2	24	74	44	72	5	5	3	8	36	44	25	13	14	18	49	21	64	58	44	68	18	46	14	312	30	16	51	226	58
K07137	16045	2780	6729	473	4251	12345	28175	23623	14438	9987	827	1773	841	1235	12419	56046	6958	19284	9185	43556	53	25313	52743	293	20263	873	5764	152	12732	2783	36355	65881	6528	40550	21178	1181	24173	5489	8419	23388
K01866	14430	18543	15435	9305	11806	15674	28099	30320	17056	14735	5817	56579	17384	13393	15998	43268	22320	11851	12528	25684	3784	21714	31388	16547	23887	20024	38365	26913	40489	15749	29532	54856	21674	27053	21947	16410	44832	16942	47790	19719
K01867	15674	25883	19887	9874	11816	16529	28675	40703	19741	15451	6196	109182	22495	15812	16169	44605	28628	12631	13567	26182	4512	23342	31559	17310	24303	25501	43681	35796	62100	17775	29259	62807	25279	27457	22555	18972	52736	18083	82480	20062
K01865	1899	27	20	2	7	15	2360	2461	4	24	0	3	2	2	204	296	103	263	17	96	0	4	755	11	59	3	0	2	870	267	13	295	2	47	9	5	18	6	48	12
K01868	17840	18369	15671	9103	11996	15555	30389	34473	16805	14595	5779	56559	16851	13402	16314	44294	22556	12791	12493	26565	3708	21591	35579	16403	24170	19479	37195	25888	40029	15617	30229	58255	21484	27378	22001	16120	45156	16054	47989	21139
K01869	14301	18136	15081	9084	11785	15411	27671	30294	16723	13849	5766	56537	16806	13368	15980	43207	22258	11842	12321	25644	3704	21465	31187	16388	23856	19468	37108	25883	39229	15548	28160	54833	21332	26894	21906	16082	44544	16025	47742	19449
K06140	2436	11226	7905	1180	30	2007	19957	10521	6001	1654	717	52664	11114	2465	389	25415	6352	837	1664	2047	1611	2192	510	736	776	14233	10637	25223	34392	4884	1700	19718	5740	6463	790	7118	17926	2454	35264	785
K04766	24	5	2	22	23	12	152	9	27	617	16	2	34	22	3	5	2	6	184	2	3	88	143	3	4	3	124	1	107	26	135	6	116	130	40	35	6	10	5	250
K04767	93	654	1512	959	7263	108	312	344	1516	1431	946	260	999	1651	1145	330	2245	923	278	388	601	463	1197	565	972	1359	769	343	1059	726	1355	307	390	311	149	857	226	678	481	842
K04764	2804	11322	7962	1192	206	2856	2429	11031	6083	1694	913	53585	11214	6618	299	1937	6660	1085	2700	933	1623	2429	692	741	758	14942	11417	25678	26795	5010	1894	8238	5964	843	2395	7263	8346	3181	35750	1306
K04762	7086	11717	8134	1548	302	14119	21332	15954	6418	1867	1456	54813	11294	6746	631	25675	6709	2097	8004	3259	1659	5401	4346	858	996	15447	11708	25714	34584	5283	1940	19826	7357	7042	9987	7401	18118	7193	37833	4398
K04763	15132	16930	12811	7988	5253	15840	26921	31666	21324	8857	4787	56239	15671	11562	15840	45480	20820	10214	10840	35376	3185	27678	17142	16140	29641	19625	35446	25885	40199	15117	39210	48073	22144	32044	22255	15288	43902	15982	47953	9683
K04760	2471	11278	7953	1190	205	2018	1255	10540	6055	1684	792	53513	11196	6604	288	1917	6654	845	1675	876	1621	2249	534	736	736	14869	11405	25615	26755	4965	1774	8228	5859	731	951	7243	8335	2493	35295	1116
K04761	4763	11853	8105	1498	404	14273	23063	12842	6701	7887	1129	53733	11917	6922	648	25771	6703	1491	5552	3090	1658	5902	4903	776	891	15630	13462	26028	36105	5310	4238	19956	7372	9006	3492	7837	18074	3499	36171	7957
K04768	26	9	7	58	31	20	158	19	50	638	20	10	96	60	17	7	9	8	192	36	46	112	154	30	24	9	260	1	126	61	156	16	159	142	46	50	26	55	15	267
K04769	5250	1143	3337	111	2234	237	3273	7640	6958	1980	24	242	179	554	4117	8501	2925	5153	432	18344	20	10621	20327	102	7992	64	3355	48	2147	1622	23658	33460	3453	12829	9276	330	3939	309	2693	8353
K08313	2336	11007	7765	1124	29	2037	1325	10687	5727	1790	683	52581	10598	2428	945	2103	6856	1163	1642	1114	1537	2501	584	737	1048	13720	8941	24265	27061	4725	2574	8223	5753	2176	1088	6843	8298	2421	35519	660
K08312	2467	11262	7941	1187	204	2015	1249	10529	6045	1678	791	53456	11179	6602	288	1907	6647	833	1673	874	1618	2245	531	736	735	14831	11371	25566	26675	4939	1725	8220	5850	728	646	7218	8327	2489	35266	755
K08311	2479	11294	7965	1196	228	2022	20073	10553	6075	1689	794	53556	11218	6625	397	25427	6664	839	1685	2060	1627	2259	541	740	791	14909	11418	25687	34547	5018	1822	20603	5883	6485	802	7262	17959	2502	35350	854
K08310	2449	11218	7899	1178	210	2005	1251	10537	5998	1675	786	53510	11097	6601	286	1904	6653	835	1667	867	1607	2241	532	737	737	14731	11598	25365	26655	4914	1763	8224	5824	727	729	7154	8326	2477	35286	841
K08317	2312	10909	7559	1419	126	1886	1114	10690	5670	1614	707	52594	10500	2477	381	1839	6536	837	1603	838	1572	2188	502	1324	767	13769	10418	24003	26188	4798	1713	9054	5756	744	683	6968	9063	4794	35306	620
K08316	9201	17338	13476	8367	9437	3072	25801	23353	14711	12512	4982	55067	16385	12435	12711	32585	18895	6109	5536	21499	3490	15404	26695	14932	14655	15242	33554	25768	37970	13085	10739	51202	15617	24735	8516	15374	39069	7125	44232	15557
K08315	2393	10915	7639	1130	456	1925	1205	10497	5749	1621	747	52599	10637	2430	275	1854	6341	828	1829	1116	1547	2214	513	734	3627	14112	10084	24309	26327	4738	1670	8183	5624	705	644	6846	8276	2393	35181	726
K08314	3524	11405	9033	1094	1771	1877	1096	12051	5555	1638	668	51989	10356	2484	1036	5169	7019	3548	1593	3709	1500	2529	13222	723	4568	13371	8419	23622	25770	4618	14149	21647	6554	2419	857	6668	10541	2373	34884	6767
K08319	969	3165	2784	511	1	805	243	135	2692	510	285	862	4873	4165	125	452	343	44	496	301	727	364	239	27	289	7703	3137	14367	3580	2524	629	233	1913	243	38	4037	450	1189	401	213
K08318	1009	3339	2905	527	2	830	262	279	2787	533	292	901	5049	117	128	484	135	60	520	318	748	414	246	44	301	7905	2916	14716	4127	2594	655	385	2025	252	55	4148	622	1221	1347	218
K06339	0	0	0	0	0	0	1	1	2	3	0	0	0	0	0	0	0	0	3	0	0	2	0	1	1	1	1	0	3	18	12	1	5	1	1	0	0	0	0	3
K14392	2595	11296	8052	1212	299	2030	1422	10772	12114	2297	809	53463	11172	6628	1317	1983	6803	928	1852	12312	1621	8493	1893	746	1377	14797	11326	25459	26801	5110	1890	8337	6034	8390	1686	7404	8420	2624	36110	1371
K14393	2511	11328	7987	1318	93	2062	20280	10605	6159	2922	773	53619	11420	6738	446	25445	6698	856	2024	2134	1720	2422	799	819	828	14505	11500	25673	34783	5055	1961	19775	6183	6735	857	7367	18085	2604	35393	1262
K14645	21	52	321	580	92	11	71	46	305	44	41	20	160	182	104	9	22	52	7	103	50	30	56	11	28	129	225	219	79	67	48	114	36	34	279	166	11	41	234	76
K14647	18	4	2	17	18	8	121	8	22	522	13	1	28	18	2	4	2	5	154	1	2	73	113	2	3	3	106	1	95	23	161	5	124	102	33	28	4	8	4	222
K01689	19548	19216	17128	9109	12898	15588	30590	37219	16797	14586	5795	57506	16960	17601	19054	56250	24234	19715	12560	31386	3715	21806	48790	16424	25143	19514	37236	25931	40942	15697	34092	63252	21508	30508	22766	16163	51290	16198	48848	27399
K01686	25626	13640	12412	1238	6064	25773	8941	39392	7534	3333	2732	57399	10855	7084	4814	14244	9894	11949	18732	12724	1637	12837	45022	1266	6220	15943	11551	24331	31407	6155	17722	49570	9474	7067	26732	7078	15267	15892	43635	22719
K01687	25407	18855	17186	8467	12403	15484	70630	43733	23172	13155	5757	56793	17041	13762	19460	93827	21750	14563	12427	43308	3734	30036	43051	15203	25894	16301	31911	26639	60153	15689	38896	86657	21654	49252	26903	16109	63866	12221	49641	22617
K01684	5974	11110	8030	1450	252	1931	1424	14768	5907	1734	686	52552	10515	2474	679	3167	7168	1787	1664	2223	1560	2548	5140	1236	1685	13585	9507	23973	27275	4718	9428	12093	5734	2031	841	6823	9632	4795	35514	2256
K01685	18984	20029	15838	1838	4478	15050	25239	39888	10197	4502	1720	106572	16422	9380	3564	33948	16430	8066	9516	10407	2364	11385	24136	1635	18220	20461	19653	34505	63634	8583	54604	47699	16235	13649	11414	9958	29218	8332	72813	13081
K01682	3746	18738	12569	1768	17	3066	1973	20765	8913	2717	1108	105237	16590	8937	489	3265	12852	1601	2744	1385	2386	3944	751	1426	1135	20211	16779	35048	48821	7013	2740	16026	9511	1157	1559	9903	15983	3639	69333	1080
K01681	15305	24657	18154	7427	7823	16214	26740	40645	18470	8819	5204	108152	20563	13565	15513	44522	26079	12277	11352	25919	3823	22026	28950	15477	23540	20927	34425	34930	60331	16292	31974	54023	23854	26015	21720	17193	50502	12796	81017	16099
K02888	14312	18108	15065	9098	11803	15414	27784	30280	16723	14354	5776	56451	16808	13357	15983	43204	22253	11851	12456	25641	3704	21532	31303	16388	24213	19413	37174	25809	39254	15549	28226	54827	21407	27062	21936	16078	44536	16027	47650	19657
K02884	14318	18140	15082	9100	11803	15419	27788	30300	16742	14357	5778	56539	16834	13385	15984	43210	22261	11847	12458	25646	3706	21530	31305	16390	23864	19469	37182	25884	39313	15557	28227	54837	21427	26993	21938	16109	44547	16033	47749	19658
K02887	14321	18142	15099	9099	11803	15298	27561	30301	16746	14203	5778	56543	16833	13385	15984	43206	22264	11794	12458	25478	3706	21641	31219	16390	23520	19469	37583	25884	38749	15557	28738	54837	21389	26919	21935	16110	44551	16033	47748	19636
K02886	14318	18140	15082	9100	11803	15419	27788	30300	16742	14357	5778	56539	16834	13385	15984	43210	22261	11847	12458	25646	3706	21530	31305	16390	23864	19469	37182	25884	39313	15557	28227	54837	21427	26993	21938	16109	44547	16033	47749	19658
K02881	14318	18140	15082	9100	11803	15419	27788	30300	16742	14357	5778	56539	16834	13385	15984	43210	22261	11847	12458	25646	3706	21530	31305	16390	23864	19469	37182	25884	39313	15557	28227	54837	21427	26993	21938	16109	44547	16033	47749	19658
K02086	311	697	1373	1389	7486	103	460	968	1490	1368	962	263	973	1802	2660	8793	2987	4683	248	1835	646	341	1399	1611	1627	3860	734	17	974	1185	370	1241	583	532	187	1003	4594	4405	685	822
K02081	6365	3705	3188	567	1323	12130	19357	7057	2945	730	296	1092	5003	195	1146	25277	1902	1601	1544	2954	779	3581	3461	101	7042	8239	2942	14390	14474	2793	16295	12367	4353	7669	664	4092	10310	1379	1617	3356
K02080	991	3137	2760	507	1	797	249	298	2669	507	285	10	4837	20	267	658	559	367	519	358	724	492	233	26	286	7550	2314	14094	3481	2477	1410	215	1809	250	45	3951	429	1168	352	213
K02083	3290	7780	5005	626	1018	1145	890	12880	3094	1312	412	52684	5818	6557	487	1888	7638	1272	1198	685	819	2348	1032	757	3721	6325	8388	10411	24179	2272	14951	8210	4916	1010	604	2955	7744	1261	34124	449
K02082	1219	3820	4246	1660	8593	1054	745	964	4104	1624	1205	545	5664	1733	2281	6170	2595	3337	797	1306	1298	1293	1406	1017	7601	8848	3559	14285	5603	3127	14500	789	3360	1018	156	4770	3606	4185	1183	795
K03428	0	0	0	0	0	0	0	8	1	0	0	0	0	0	67	1	0	0	0	2	0	1	1	0	2	4	0	1	0	16	1	0	3	0	258	4	0	2	206	1
K03429	1986	974	2626	1709	10778	283	23175	2920	2261	7703	1131	352	1472	2261	1807	25588	3927	1728	2321	2584	661	2849	6842	1669	11881	3903	5233	41	10350	2515	39611	17637	5661	9790	985	1536	11976	4539	1269	5639
K03424	24549	38123	28742	10961	12572	30739	31211	58497	26631	17508	7653	164815	34335	26627	17156	48143	36418	15769	21963	29202	6223	29018	39541	17860	28662	41770	58104	62909	89486	23282	34635	74503	33003	29121	32674	26694	61427	24582	120598	25932
K03932	5	16	11	16	7	4	25	16	2	8	12	3	19	13	32	2	26	49	3	173	6	10	34	43	28	1	68	0	1	30	4	2	32	5	15	26	98	20	14	12
K03933	1360	7710	4902	613	10	1136	885	10356	3079	1091	404	52477	5826	2518	147	1390	6626	785	1114	530	821	1797	269	1050	596	8540	6612	9967	22761	2553	1038	8820	3860	458	605	2865	7913	1680	34593	392
K03930	1691	716	1913	901	8439	64	139	2174	1399	782	868	276	679	1583	1338	1333	1682	1395	51	1325	536	691	4517	384	4373	248	379	14	1702	725	15026	13401	1219	966	158	622	692	382	713	1950
K03931	7746	10698	7458	1104	16	1882	1074	16790	5608	1794	1655	53941	10383	2355	267	1868	6247	2194	10733	1425	1512	3395	4137	826	967	13454	8368	23803	25647	4648	1726	8026	5502	700	14762	6697	8096	10012	37652	626
K02339	2477	11290	7962	1190	205	2020	1256	10547	6070	1687	793	53549	11213	6617	289	1919	6659	846	1676	877	1622	2252	534	738	739	14905	11417	25678	26794	4976	1778	8238	5869	732	953	7261	8344	2500	35322	1117
K02338	14336	18143	15084	9117	11819	15426	27910	30304	16762	14876	5791	56540	16862	13403	15982	43212	22263	11856	12597	25533	3708	21533	31393	16392	24213	19475	37293	25882	39393	15571	28304	54839	21523	27161	21969	16135	44549	16040	47750	19868
K02337	14334	18147	15136	9165	15275	15295	27587	30310	17028	14534	6056	56716	16838	13388	16581	43331	22842	12125	12474	25607	3751	21657	31906	16463	24751	19474	37287	25890	39304	15831	28205	46596	21453	27099	21899	16123	44556	16097	48229	19860
K02336	2438	11242	7919	1177	9	2010	1147	10537	6013	1656	721	53510	11134	6601	283	1905	6648	834	1663	868	1609	2193	507	736	728	14365	10932	25447	26662	4884	1703	8224	5838	715	640	7182	8330	2472	35288	614
K02335	15946	18371	15688	9462	12055	15459	27863	32162	16943	14453	5813	56631	16981	13537	16239	44115	22475	12593	12484	26440	3779	21656	34751	16455	24149	19496	37790	25908	39465	15628	30646	58116	21507	27307	22021	16201	45249	16114	47957	21155
K02334	1714	973	3307	467	2613	103	38276	3012	1749	3902	69	495	228	690	3471	52844	3697	3494	885	7592	47	5106	13543	522	11706	389	3366	265	16562	1971	22326	48753	4708	15311	1129	543	23178	1970	1672	7323
K03688	7153	16882	12291	7136	3824	2844	21369	21161	8006	6926	3924	54855	15196	10873	12281	39353	19528	9295	3600	10536	2980	7055	22230	14790	19731	14590	31337	25742	34725	12707	17967	37961	16510	13858	10366	14393	42375	7501	43226	11290
K03689	0	0	0	0	0	0	0	8	1	0	0	0	0	0	67	1	0	0	0	2	0	1	1	0	2	4	0	1	0	16	1	0	3	0	258	4	0	2	206	1
K03680	0	0	0	0	0	0	0	236	0	1	0	0	0	1	145	213	517	324	23	64	0	137	0	15	3	0	1	0	0	1	795	0	0	12	0	0	1	0	9	0
K03683	2476	11284	7958	1190	204	2019	1250	10537	6069	1683	793	53492	11211	6616	289	1911	6653	834	1675	876	1622	2250	532	738	739	14897	11428	25674	26725	4959	1732	8231	5867	730	648	7251	8337	2499	35294	756
K03684	3781	15824	10089	7338	1872	2844	21146	15561	7815	5164	3994	54651	15166	10791	8796	25488	16121	946	3448	3564	3035	5711	865	14583	12648	14941	31343	25708	34532	12429	2493	19832	15361	7969	6042	14287	35472	6531	41455	3324
K03685	14315	18125	15063	9098	11803	15394	27744	30277	16738	14338	5778	56417	16821	13381	15983	43207	22247	11795	12455	25477	3705	21523	31271	16383	23862	19457	37011	25866	39057	15546	28212	54779	21395	26990	21933	16100	44488	16029	47451	19654
K03686	23814	25604	24017	15352	16629	16457	29780	48464	30887	17208	8992	58140	21155	18235	33486	69815	36538	27583	14460	66467	5141	43132	89573	30341	44556	19620	57951	26014	40713	23735	45847	115270	31906	57305	42164	23516	75303	20632	59429	44592
K03687	13081	17379	13599	9098	11038	15415	27764	28624	16735	14349	5778	56455	16742	13319	15201	39816	21520	9015	12453	22572	3701	21440	18521	16385	23199	19466	37195	25877	39293	15474	27347	32693	21407	25551	18069	16087	42099	15995	47191	13489
K07301	9553	12050	9973	1251	1662	14333	21961	20360	13275	3663	1396	54892	11409	7041	5236	39243	8822	7969	8405	20282	1658	16413	13988	899	9876	15188	14529	25882	35759	6532	24546	39290	10758	20817	15427	7656	22727	7436	40200	6174
K07300	2351	10944	7676	1197	27	2073	1343	10538	5819	1919	694	53428	10777	6634	411	1865	6640	833	1639	915	1631	2235	575	754	731	13899	10659	24560	27185	4786	2272	8212	5870	739	1158	6938	8306	2486	35618	660
K07303	13	41	39	38	6	16	9	29	57	15	2	127	112	36	3	13	15	5	5	40	47	24	8	8	8	78	47	150	110	37	11	26	48	9	114	50	17	49	64	126
K07302	13	44	42	41	8	17	11	32	59	16	4	127	117	43	13	14	20	5	7	40	48	28	11	23	22	79	67	150	117	72	13	27	59	10	165	62	31	55	70	171
K07305	2553	11646	8445	2161	429	2150	20307	10770	6542	2502	905	53585	11838	7054	745	25467	8042	925	1905	2215	1848	2565	825	2144	1378	18489	12566	25922	34911	5935	2683	20724	6480	6763	1405	7872	19462	6707	36018	1149
K07304	5367	12157	8861	2411	750	2287	20493	13906	7434	2952	1470	54751	12562	7093	737	25570	8939	1629	6596	2700	1963	3326	2695	2765	1769	19571	13275	27204	35499	6262	3379	21659	6753	6968	8525	8321	20492	13171	37764	1375
K07307	5678	18649	12491	1752	243	3095	2078	23565	10111	8702	1101	103795	16268	4795	1144	3690	13306	2064	2786	2229	2362	4299	2878	1456	4886	19754	14781	34181	50842	7235	4154	16375	9641	3289	1490	10104	16165	3741	68713	1038
K07306	2473	11342	7993	1183	226	2071	1301	10880	7258	7666	725	53428	11041	2483	814	2165	7166	1121	1724	1416	1613	2702	1848	760	4360	14162	9772	25058	27176	5252	1747	8601	6108	2745	822	7524	8748	2619	36105	626
K07309	2305	10758	7496	1105	50	1871	1088	10417	5888	3072	676	51902	10414	2386	366	1870	6411	863	1598	925	1518	2206	738	718	1599	13513	8480	23887	25747	4682	1618	8085	5595	1183	654	6805	8161	2378	34524	593
K07308	1461	8019	5057	645	266	1196	1034	10791	4674	7109	427	53370	5888	2461	771	1728	7260	1129	1210	1091	846	2173	1793	734	4063	6282	7533	10341	23445	2755	1097	8412	4289	2497	817	3486	8345	1434	35741	414
K02617	2275	10695	7437	1096	8	1855	1073	10482	5562	1571	666	52559	10289	2419	261	1822	6328	825	1579	816	1495	2142	478	732	692	13407	8331	23692	26093	4576	1619	8168	5541	684	633	6676	8247	2341	34972	591
K02610	2291	10706	7440	1128	31	1863	1196	10512	5576	2087	692	52602	10313	2457	304	1828	6365	830	1724	822	1503	2223	591	790	720	13399	8370	23680	26205	4643	1727	8179	5688	789	715	6738	8367	2369	35020	858
K02963	14318	18140	15082	9100	11802	15419	27787	30298	16740	14355	5778	56539	16834	13385	15984	43206	22261	11847	12455	25646	3706	21528	31305	16389	23863	19469	37181	25884	39310	15539	28215	54836	21422	26992	21937	16109	44547	16033	47749	19655
K02612	2291	10706	7440	1128	31	1863	1196	10512	5576	2087	692	52602	10313	2457	304	1828	6365	830	1724	822	1503	2223	591	790	720	13399	8370	23680	26205	4643	1727	8179	5688	789	715	6738	8367	2369	35020	858
K02961	14298	18134	14917	9098	11799	15419	27763	30260	16735	14351	5777	56533	16828	13326	15765	43008	22199	11518	12453	24927	3706	21517	30414	16387	23632	19457	37178	25872	39298	15512	28205	46025	21409	26082	18208	16100	44510	16000	47469	19625
K09686	38722	55714	49907	14472	23046	33639	56824	85139	50776	30603	9360	216345	51780	24120	26695	90786	47951	28844	28424	71384	9396	55734	93809	21512	64551	64765	87368	101183	131939	33857	145612	150688	52440	69970	50964	39645	91987	41956	161846	49886
K09687	57559	31933	48411	18847	54462	5299	65588	96706	76099	35713	8351	58114	22751	22709	60225	181022	59354	76379	9459	182691	6518	102177	224127	24518	108052	32344	83824	27882	63579	28936	214804	310468	45150	149080	52086	23055	113180	35128	69974	93177
K09684	79	71	63	98	55	27	171	649	126	538	50	18	160	104	272	76	279	52	155	202	63	190	187	204	120	54	624	46	150	212	1539	109	250	181	93	141	312	119	163	257
K09685	348	757	1762	1645	8539	423	2377	225	2239	8287	1136	334	1470	2123	1092	360	2993	714	2343	919	646	2007	3563	1583	4476	3889	5439	23	3340	2117	14393	1550	3571	2802	681	1514	1620	4510	820	4432
K09682	6	1	0	4	7	1	34	3	5	108	3	0	6	3	1	1	0	1	32	1	1	19	12	1	1	1	20	0	27	22	67	2	21	15	7	5	1	1	1	43
K09683	0	0	0	0	1	0	0	0	1	0	0	0	0	0	0	0	0	0	6	0	0	2	0	0	0	0	0	0	6	0	38	0	12	0	0	0	0	0	0	4
K09680	4352	357	3	21	26	11252	2518	5303	193	735	520	1219	34	22	178	259	84	1074	5449	934	3	3007	3618	59	167	486	122	7	102	218	198	105	1444	511	7660	42	27	3969	2039	3294
K09681	1	4	12	3	5	5	16	2	16	96	3	1	22	20	1	0	26	1	25	1	4	16	13	30	17	177	13	0	20	53	23	3	19	13	4	8	14	43	3	28
K09688	96	326	279	49	22	87	40	13	270	52	42	14	505	4	12	51	8	4	54	28	70	29	14	1	22	551	708	945	241	165	44	17	113	18	3	258	30	70	33	21
K09689	96	326	279	49	22	87	40	13	270	52	42	14	505	4	12	51	8	4	54	28	70	29	14	1	22	551	708	945	241	165	44	17	113	18	3	258	30	70	33	21
K05962	0	0	0	0	0	0	0	0	0	0	0	0	0	0	0	0	0	4	0	0	0	0	0	0	0	0	0	0	0	1	0	0	0	0	0	0	0	0	0	0
K05961	18	4	2	16	16	8	118	6	19	509	13	1	27	17	2	4	2	5	143	1	2	67	111	2	2	2	104	1	85	4	105	3	106	99	32	27	4	8	4	211
K05967	39	11	199	23	1034	146	387	35	54	999	17	6	37	80	99	214	112	49	213	100	7	534	201	8	3318	4	139	1	796	38	11992	314	1258	687	46	36	18	18	93	298
K05966	3671	18437	12366	1967	174	2986	2010	20823	8779	2734	1142	104334	16186	5012	498	3245	13206	1653	2698	1508	2362	4024	901	2465	1778	23002	16474	33536	48310	7348	4064	16047	9511	1342	1268	9678	16850	6688	68919	1096
K11159	1	6	3	0	0	1	2	11	1	0	0	58	2	1	0	2	6	1	0	0	0	1	0	1	0	4	4	4	19	1	1	7	3	1	0	2	7	1	28	0
K05964	3692	18389	12316	1965	169	3174	2009	20694	8710	2750	1145	103704	16170	4977	478	3185	13632	1624	2775	1382	2361	3983	867	2485	1751	22976	16436	33482	48018	7330	2687	15867	9496	1277	1356	9654	16742	6717	68498	1133
K05968	1299	7477	4634	587	7	1053	821	10222	2879	1055	389	52498	5423	6476	139	1353	6494	767	1078	512	771	1749	244	690	406	5896	6319	9689	22163	2108	996	7802	3747	442	579	2741	7660	1172	33842	383
K00309	9	21	195	2	4	166	246	13	18	293	4	807	12	4114	6	2	346	1	4	9	1	153	76	0	10	29	540	26	919	6	1324	6	77	35	3	9	18	2	18	36
K00658	4286	11750	8171	1654	321	13923	21445	12772	6465	2387	979	53714	11431	6795	642	25645	6786	1312	3551	2804	1705	4816	2518	822	1036	15486	12092	25781	34694	5333	1971	19824	7528	7123	2770	7417	18103	3405	36172	4343
K00304	75	251	214	36	0	64	27	34	210	52	25	133	377	18	12	43	21	4	42	20	51	26	16	9	19	410	298	747	244	131	50	31	103	20	7	213	47	62	89	19
K00305	75	251	214	36	0	64	27	34	210	52	25	133	377	18	12	43	21	4	42	20	51	26	16	9	19	410	298	747	244	131	50	31	103	20	7	213	47	62	89	19
K00655	19906	19408	18834	9978	14223	16216	32321	38655	24453	16338	5976	56894	17361	14136	20321	51227	24504	16685	13737	44093	3916	32826	54795	16543	33296	19681	41325	26102	41571	17407	51668	79429	25053	43242	29649	16753	48617	17139	50942	28666
K00652	11576	12082	7987	1203	67	25997	22351	21217	6448	1951	1982	56100	11257	6628	809	26046	6729	3205	14227	3993	1627	8398	7901	878	1157	15580	11731	25715	34564	5511	1868	19997	8764	7618	22561	7309	18009	11762	40511	7204
K00301	7	20	14	16	9	5	19	22	5	47	18	2	25	14	39	2	26	0	21	5	6	27	23	61	32	1	196	0	20	46	55	2	59	24	25	43	118	25	18	51
K00302	1698	455	641	40	233	207	2652	2286	273	344	27	155	401	59	270	3196	328	967	77	857	54	823	3546	19	334	415	326	752	941	174	1827	8545	165	558	3704	226	860	84	355	1510
K00303	75	293	286	42	8	71	59	38	200	145	28	119	370	16	249	68	24	8	66	109	51	41	43	24	93	376	434	685	240	178	69	41	110	486	68	217	59	76	245	108
K06431	1	0	0	1	2	0	3	2	3	13	1	0	1	0	0	0	0	1	11	0	0	6	2	1	1	1	2	0	10	19	56	1	18	2	2	1	0	0	0	11
K06432	1	0	0	1	2	0	3	2	3	13	1	0	1	0	0	0	0	1	11	0	0	6	2	1	1	1	2	0	10	19	56	1	18	2	2	1	0	0	0	11
K06433	18	4	2	17	17	8	121	8	21	522	13	1	28	18	2	4	2	5	148	1	2	71	113	2	3	3	106	1	90	23	123	5	112	102	33	28	4	8	4	217
K06434	22	15	45	17	21	37	170	14	34	634	14	34	29	18	4	4	15	6	155	7	2	226	126	2	10	3	626	1	335	24	1301	6	146	123	34	30	19	9	6	231
K06436	294	21	328	23	1163	179	510	836	40	912	16	39	34	72	1679	8833	581	4116	213	2087	8	663	426	18	3762	10	648	2	1042	72	13188	304	1262	858	60	53	3359	55	437	295
K06437	0	0	0	0	0	0	1	1	2	3	0	0	0	0	0	0	0	0	3	0	0	2	0	1	1	1	1	0	3	18	12	1	5	1	1	0	0	0	0	3
K10820	3	1	1	0	0	14	4	171	1	11	2	0	2	0	2	6	22	35	5	9	0	5	8	24	14	0	4	0	850	5	18	29	9	6	3	6	6	2	4	11
K06439	17	4	2	16	16	8	119	7	21	512	13	1	27	17	2	4	2	5	139	1	2	66	112	2	3	3	105	1	83	22	79	5	99	100	32	27	4	8	4	209
K09167	1305	916	1752	601	916	74	409	1853	476	2847	77	131	277	266	1027	3380	1070	2824	359	3015	87	462	13289	572	1662	46	1103	20	483	250	2443	13585	553	2114	400	341	3378	2564	578	6711
K06322	0	0	0	0	0	0	1	1	2	3	0	0	0	0	0	0	0	0	3	0	0	2	0	1	1	1	1	0	3	18	12	1	5	1	1	0	0	0	0	3
K14257	1	4	6	1	0	0	1	0	3	1	0	0	7	0	0	0	0	0	1	1	0	0	0	0	1	7	1	21	4	1	1	0	3	0	0	6	0	0	1	0
K01308	56	16	166	73	94	141	473	284	82	220	3	5	12	30	130	2263	551	64	34	1178	6	823	185	21	719	15	24	10	759	85	1638	5442	98	1591	104	19	295	46	368	136
K01303	37	80	164	175	1016	15	132	196	42	587	20	4	73	53	156	347	630	360	177	99	8	612	122	168	3273	68	149	110	129	41	12539	235	1193	599	37	84	262	880	95	217
K01305	1152	3266	2986	530	93	1006	553	1130	8585	848	291	813	4885	157	1526	2986	760	832	550	12129	731	7670	2346	110	1443	7629	3091	14178	5784	2698	4144	5751	2036	8204	4768	4125	961	1338	2192	689
K01304	3371	13182	7951	9974	6931	2323	4299	16326	5636	10953	4327	54031	10491	11900	11001	10542	21027	5755	5077	4171	2501	7344	3818	15585	13258	7318	41234	10124	25499	11499	16607	9299	17713	5033	6936	10834	30033	8198	41138	7250
K02658	20	57	49	10	2	13	12	46	61	20	6	99	84	18	206	15	14	3	15	12	11	19	14	11	29	142	74	236	122	104	34	25	54	11	859	94	30	34	683	103
K02650	1515	4320	2599	3614	3372	1299	3439	4694	2431	9641	3328	1359	4922	4283	8126	390	6708	260	3759	1755	1408	5939	2625	13401	14087	823	12800	1423	3587	7924	27749	591	12289	4078	6246	7599	17018	4010	6718	6493
K02651	1923	731	317	90	31	11957	1210	2082	505	98	178	211	619	51	186	270	22	447	1723	712	121	2468	1751	27	59	1111	2409	1046	343	420	49	36	1568	516	2124	310	61	907	770	3513
K02652	4843	4573	3527	3375	3531	1200	58434	8983	2545	5298	3157	1357	4444	4132	9342	72661	7702	1488	1838	6605	1428	5353	4989	13424	16108	776	11285	1395	26465	8131	30057	47428	11946	22058	6079	7289	46519	3989	7039	4460
K02653	7441	4590	4138	3698	4008	1219	64956	13259	3492	11761	3331	1500	4780	4632	12387	82889	9903	6612	4097	9769	1412	8810	8550	13460	18484	651	13533	1090	28200	8499	37284	49742	13176	24887	6400	7752	50332	4144	7308	8138
K02654	21825	13126	13351	12642	8948	2854	76219	36857	19487	22502	6958	6507	11674	18830	28904	106204	26093	19540	8088	48217	3211	31680	52866	28943	39611	9856	49785	4813	35643	19637	69563	96399	28548	56111	19698	17106	79840	10748	20834	30298
K05687	0	0	0	0	0	0	0	0	0	0	0	0	0	0	0	0	0	0	0	0	0	0	0	0	0	0	0	0	0	0	1	0	0	0	0	0	0	0	0	0
K02656	152	437	389	72	197	126	169	45	376	91	111	904	675	4172	21	71	319	9	72	44	93	95	48	5	40	1282	2826	1581	524	325	142	48	271	40	96	463	70	128	118	243
K05685	3696	18475	12480	1989	252	3003	2081	20751	8813	2713	1165	104413	16226	4871	431	3222	12567	1620	2712	1406	2353	3975	784	1430	1124	20082	15400	34077	48571	6877	2738	16055	9323	1165	1287	9658	15949	3585	69090	1204
K00878	9245	17021	13715	7932	10674	3025	5686	24151	15695	6272	4690	55034	15426	12003	15054	18951	20998	10318	4013	22768	3331	16824	24864	15900	21846	17312	34172	25026	29307	14448	26114	42378	19120	17963	11871	15047	34049	10728	44583	12530
K00879	2447	10687	7415	1164	30	2486	2455	11141	5551	1771	775	52490	10256	2365	397	2160	6868	1123	2497	1272	1494	2250	677	734	1043	13354	8493	23575	26690	4643	1666	17315	5639	1029	5592	6643	8359	2965	35434	751
K00872	4491	16508	12516	9037	10635	3104	23411	16992	10098	11938	5117	55055	16421	13041	12598	35932	20691	6188	5915	5822	3658	9863	4285	15874	18134	16232	36949	25519	37368	14400	21687	23429	19510	10920	6845	15629	40686	10536	42517	7980
K00873	16999	29250	23134	10313	15428	17713	29540	41648	22922	15357	6758	110258	27741	20006	18530	53832	29997	17022	14173	28174	5334	24041	32799	17193	24773	33561	48874	50832	68043	20429	32296	63235	27503	27493	22863	23162	56209	18536	83878	20319
K00870	0	0	0	0	1	0	2	8	1	0	0	0	0	0	67	1	0	0	1	2	0	1	1	0	2	6	5	1	1	20	2	0	3	0	258	6	0	2	207	2
K00876	20386	14475	15076	2774	10857	26661	10152	34520	15230	6318	3029	56673	12209	9307	8726	18989	14304	13866	15186	27665	2341	22438	46051	2662	14519	19460	16268	24957	30765	8506	33132	58035	13820	21067	25175	8518	18297	16618	44208	23006
K00874	24078	21525	19292	2442	7842	15510	28359	48035	23378	5994	3144	110896	17271	14383	8764	42845	18636	13100	18741	39401	2647	28976	50008	3229	19316	25626	22340	35152	62662	10679	38248	84847	15818	34901	31482	10909	34948	20018	80779	21037
K04487	15243	23119	23342	7304	20257	3853	47197	39173	26551	10430	3235	106378	19190	14028	14354	76947	27106	16683	4343	44998	3880	29493	50043	5270	29801	28595	29651	35322	71091	12690	54763	101534	18492	47474	15127	12974	50855	13458	76994	20030
K04486	12173	2129	4737	664	5600	24472	48442	18444	9267	11399	484	676	759	1217	11482	84354	7923	19597	6468	28318	46	20833	30926	799	22752	1341	8364	107	21773	3604	57048	60035	11436	33278	10223	1137	34581	4626	5163	18718
K04485	14008	18094	15043	9086	11327	15409	8832	29260	16461	12845	5768	56528	16802	13357	13947	10725	21139	7384	12174	22091	3695	21277	30818	16381	19605	19420	37161	25794	31356	15417	27407	43208	21252	19848	21869	15978	31537	15964	47501	19629
K04480	0	0	0	0	0	0	0	0	0	0	0	0	0	0	0	4	0	0	0	0	0	0	0	0	0	0	1	0	0	0	0	1	0	0	0	0	0	0	0	0
K04488	13246	17868	15457	9015	11993	3325	28972	29076	16571	14296	5145	54515	16680	9254	16125	44070	22081	11617	6154	25431	3686	18639	31832	16353	23858	18675	37348	25382	39352	15247	31862	58231	19847	26910	13004	15970	44817	11366	45431	17932
K13693	2	4	4	36	7	8	6	10	23	20	4	8	62	38	13	2	6	2	7	34	42	24	10	26	12	5	28	0	19	35	20	9	42	12	6	14	20	41	9	15
K13694	6994	11476	7786	1162	210	14049	2426	15874	6071	1790	1399	54698	10902	6599	445	2117	6644	1986	7953	1817	1579	5335	4225	795	892	15056	11074	25017	26535	5078	1710	8221	7224	1228	9662	7065	8320	7093	37693	4006
K13695	2381	10979	7692	1141	204	1943	1224	10518	5801	1632	763	53450	10734	6596	276	1862	6641	830	1630	848	1557	2221	519	735	714	14343	10988	24660	26446	4786	1688	8204	5737	713	644	6955	8298	2419	35240	745
K09516	2776	7	2	1	5	51	7	3454	3	111	487	1106	2	2	69	33	1	692	4828	308	0	671	1972	57	138	11	97	6	3	53	222	9	17	13	7330	13	8	3817	1944	41
K02434	12887	12178	11494	15719	20590	2719	50417	25224	19580	24036	8707	3441	11242	13055	28279	74721	28438	15782	8478	41067	4166	27665	36651	31059	33968	8270	48444	749	25257	19314	32524	71735	24796	45062	19875	17581	69013	17549	18680	24740
K02435	11672	11418	9866	15727	20375	2715	50379	23706	20013	22490	8710	3366	11142	12990	27584	71655	28258	13373	8689	37659	4158	27615	23854	31073	35089	8251	48315	736	25227	19252	32242	49848	24781	41847	19534	17558	66578	17575	18164	18535
K02436	2283	10722	7466	1170	27	1862	1087	10454	5594	1578	670	52392	10353	2359	280	1947	6799	825	1597	902	1509	2135	486	729	933	13426	8231	23766	26048	4634	1623	8520	5544	739	635	6685	8286	2352	35059	614
K02437	11925	16595	10809	7829	2725	15024	43912	25678	7993	4649	4630	56044	15422	11038	9530	50490	17419	3222	9811	6575	3130	9459	8853	15836	13456	17941	31397	25745	43531	13291	19106	35129	18148	15574	15285	14587	46891	15092	44619	8397
K05350	9845	24034	16501	3340	11435	3728	13097	40296	10865	5221	2497	157477	18041	9222	5123	15000	23777	9480	3777	5903	3161	6733	7862	4117	7331	22253	25038	29891	71153	8595	9562	29159	12520	3538	3086	9768	29128	7506	105479	3672
K02431	7186	11731	9558	1194	1080	2053	1614	16553	11590	1856	716	52643	10501	2637	2516	8536	7952	4795	1642	16421	1546	9181	19440	967	3036	14484	8941	23613	28592	5054	5693	39127	5680	10892	5510	6884	11748	2854	36965	8504
K08100	17	4	2	16	15	8	118	6	19	509	12	1	27	17	2	4	2	5	137	1	2	64	111	2	2	2	104	1	79	4	67	3	94	99	31	27	4	8	4	206
K02433	15646	27482	21031	17049	21237	4913	52316	45947	26063	25531	9555	111789	22591	42604	28793	77807	43646	17632	11159	42474	5766	31325	37330	32464	37086	20648	64467	21070	70196	23789	35478	87810	32623	45717	21767	23419	84490	20056	86975	26252
K02438	13229	28842	19309	12980	4082	4829	25988	41005	17674	6954	7487	109288	24251	21455	20404	35065	32957	7307	5867	24380	5124	19840	31921	29055	22642	20572	50952	34881	59731	22000	16071	54533	28212	26641	21128	23754	64823	11866	85087	15947
K02439	2571	11267	8029	1191	235	2015	1270	10727	11833	1682	791	53463	11138	6607	1200	1928	6654	859	1673	12241	1614	8409	1546	743	1500	14794	11347	25461	26664	5011	1761	8289	5856	8252	1392	7279	8364	2579	36050	843
K03745	2477	11290	7962	1190	205	2027	1256	10547	6070	1687	793	53549	11213	6617	289	1915	6659	836	1678	877	1622	2252	534	738	739	14905	11392	25677	26759	4976	1782	8238	5869	732	731	7256	8344	2500	35324	841
K03744	12488	17507	12542	9441	12878	27892	10443	26335	10061	12665	6562	54970	16686	10137	11705	6394	19966	6186	14366	6655	4101	13232	11970	16524	14812	19595	32106	24516	29023	14345	6900	8901	19174	6925	18835	15889	29130	17255	45279	14527
K03747	2425	11195	7873	1171	10	1977	1122	10523	5981	1653	718	53445	11064	6576	281	1900	6639	833	1657	863	1602	2189	506	735	726	14317	10802	25348	26559	4875	1733	8209	5822	713	689	7153	8319	2465	35246	654
K03210	14194	18206	15219	9391	14908	15457	27841	29943	16812	13340	6094	56703	16936	13529	15823	39763	22763	10588	12223	24385	3784	21674	32409	17081	20474	20557	37817	25817	40087	15679	30732	54846	21553	26502	21769	16103	43884	18718	47876	19937
K03217	14388	18870	16528	10555	22690	15523	28163	30529	18743	16102	7024	56931	17814	15180	17577	43342	25598	12773	12684	26082	4402	21952	33385	18063	25929	23332	38093	25901	40932	16819	28622	47629	22212	27384	22190	17194	46233	20515	48523	20703
K03216	9717	17726	15107	9041	15243	3326	26566	24823	16794	13056	5414	55409	16750	13335	16224	42999	22726	10907	6111	24534	3702	18386	28171	16326	23032	18942	37069	25876	39773	15255	28095	54926	19920	25992	12857	16061	44418	11363	45451	16582
K03215	2474	11287	7956	1189	183	2020	1243	10548	6067	1683	782	53549	11206	6617	288	1918	6659	846	1675	876	1622	2247	533	738	738	14860	11205	25657	26789	4971	1775	8238	5866	730	953	7255	8343	2499	35321	1106
K03742	11104	12673	10951	2922	8989	14386	26098	21563	8934	10605	2490	55136	12527	8984	3784	30519	10657	4382	10604	7145	2257	10948	12994	2179	8638	16313	16541	25504	38134	7363	25415	30998	11675	12706	11512	8772	20588	11269	39573	10051
K03219	73	231	209	40	22	86	18861	49	197	38	21	235	357	133	118	23545	39	9	40	1208	47	39	30	5	73	620	2820	1162	8186	231	74	11552	359	5772	10	360	9679	93	177	29
K03218	14242	18133	15082	9098	11800	15221	27763	30212	16741	14364	5771	56528	16830	13385	15960	43204	22260	11825	12372	25226	3706	21491	31247	16390	23761	19455	37180	25880	39312	15547	28115	54832	21401	26276	21809	16107	44538	15986	47704	19601
K03749	2436	11234	7912	1176	9	2008	1147	10531	6008	1656	717	52735	11122	2487	282	1906	6359	835	1663	867	1608	2192	507	736	727	14342	10907	25422	26661	4907	1703	8220	5834	714	722	7178	8326	2470	35274	698
K03748	2566	11014	7845	1143	204	2575	2385	10923	5826	1640	875	53486	10750	6610	288	1879	6689	1050	2558	890	1558	2366	624	738	736	14409	11149	24723	26488	4826	1820	8216	5819	820	1891	6974	8308	3054	35650	886
K06327	18	4	2	17	17	8	123	7	20	527	13	2	29	18	2	4	2	5	148	1	2	72	117	2	2	2	114	1	90	5	113	4	109	104	33	29	4	8	4	220
K06320	1634	202	586	9	200	11	64	1849	147	17	5	21	28	16	384	916	173	727	28	2588	2	315	3483	7	638	27	11	24	27	58	1846	3254	17	3829	577	11	623	38	239	1467
K07238	8569	12439	12698	1571	7978	2295	5136	21323	14352	6934	1124	53150	11289	3620	9628	28903	11726	14525	2713	23777	1789	16612	25362	1062	17288	14191	13839	24902	29960	6903	43291	43731	11346	18932	7286	7606	19480	3092	38987	10117
K09475	2334	10906	7614	1125	9	1900	1091	10502	5733	1599	688	53381	10612	6565	269	1849	6627	829	1612	837	1537	2167	489	733	710	13833	8908	24463	26308	4714	1652	8189	5713	696	635	6894	8283	2393	35191	600
K09474	4102	7695	4807	614	12	1293	863	13523	3045	1190	894	52839	5747	2341	150	1413	6209	1475	5734	846	811	2446	2062	745	553	6107	6372	10068	22264	2212	1123	7816	3760	467	7693	2837	7677	5026	35600	452
K09477	1234	3202	2785	770	157	939	1981	154	2931	6612	459	106	5350	300	143	490	71	109	2559	323	726	1448	2476	44	314	7587	4271	14127	4913	2490	1457	267	2296	2141	536	4389	481	1273	449	3724
K09476	2340	10932	7632	1129	9	1906	1093	10513	5756	1603	689	53447	10645	6607	270	1853	6637	830	1616	840	1541	2174	495	734	715	13969	11773	24728	26394	4763	1664	8203	5815	700	636	6978	8300	2413	35228	605
K09471	2441	11135	7858	1177	205	1976	1213	10376	5993	1664	786	52600	11082	6525	284	1881	6562	817	1658	863	1610	2196	523	718	727	14681	9109	25356	26084	4893	1735	8057	5757	721	631	7139	8151	2463	34439	749
K09470	2355	10931	7675	1142	9	1925	1089	10354	5811	1611	698	52522	10751	6496	272	1851	6544	813	1621	838	1563	2128	490	716	712	13954	8251	24747	25898	4741	1650	8035	5680	696	620	6958	8120	2408	34372	599
K09473	2349	10913	7654	1138	9	1923	1087	10353	5797	1607	697	52522	10722	6496	271	1848	6543	813	1618	835	1560	2126	488	716	709	13911	8222	24660	25878	4730	1646	8034	5667	695	620	6931	8118	2403	34370	598
K09472	2356	10922	7669	1138	8	1933	1089	10357	5809	1611	696	51789	10739	2356	271	1853	6258	812	1621	837	1565	2121	487	716	703	13810	8065	24492	25849	4700	1640	8033	5577	693	620	6878	8115	2395	34386	597
K06898	4290	428	1319	329	1900	376	23616	6359	6698	6794	226	80	811	677	2684	31089	2001	3361	2464	17834	63	9742	11937	650	9715	3512	2008	60	10997	970	18283	21492	1882	20790	6025	852	12451	1086	2235	5799
K13963	3820	349	657	27	293	44	18912	4848	6122	1569	17	52	42	46	1793	24655	390	920	354	14136	14	6415	5634	99	1995	31	49	30	8702	318	1893	14922	141	14627	1255	240	10443	252	1781	1598
K00737	1629	290	475	6	189	13	31	1952	86	25	3	805	62	79	225	919	247	731	24	803	5	94	3434	22	255	96	152	139	509	58	1734	3360	82	326	72	63	753	34	963	1438
K05345	115	355	313	54	0	94	33	24	303	57	35	28	559	6	13	58	10	5	63	34	79	32	20	2	21	571	272	1048	275	178	43	21	126	19	15	293	35	85	46	16
K11706	0	1	3	6	437	0	0	1	454	17	16	15	1	3	23	2	27	11	0	4	7	4	21	3	20	1	17	0	18	2	1	17	1	0	2	3	0	2	11	7
K11707	301	58	120	344	3658	156	1886	94	553	7051	471	155	532	326	568	160	636	370	2292	152	51	1307	3026	87	677	29	1826	6	2059	56	1551	239	808	2076	582	470	58	169	308	4009
K11704	0	1	3	6	437	0	0	1	454	17	16	15	1	3	23	2	27	11	0	4	7	4	21	3	20	1	17	0	18	2	1	17	1	0	2	3	0	2	11	7
K11705	0	1	3	6	437	0	0	1	454	17	16	15	1	3	23	2	27	11	0	4	7	4	21	3	20	1	17	0	18	2	1	17	1	0	2	3	0	2	11	7
K11708	301	58	120	344	3658	156	1886	94	553	7051	471	155	532	326	568	160	636	370	2292	152	51	1307	3026	87	677	29	1826	6	2059	56	1551	239	808	2076	582	470	58	169	308	4009
K11709	299	58	119	342	3655	155	1881	66	552	7044	469	152	531	325	567	160	636	369	2287	151	50	1303	3020	86	672	29	1820	6	2053	55	1531	235	805	2071	580	468	57	167	306	4000
K07114	14376	6196	3167	5948	1638	25810	61437	20118	2659	3432	4607	4536	4992	4251	9673	72251	9696	3696	15565	8672	1610	10734	12404	13978	9028	2089	21351	1871	25433	8447	3279	38135	12888	21094	25655	7576	47151	14234	13264	11441
K07443	9169	16248	10418	6701	2082	14689	6189	22278	7932	7255	4029	54709	15004	10618	9513	3808	16920	2788	5512	5179	2971	8559	7187	14619	17211	16078	22158	25238	27778	12850	6554	13192	16405	5585	7947	14023	26500	8404	42548	8075
K07116	1	11	7	5	1	2	3	15	6	2	4	58	11	15	19	3	16	1	3	1	2	9	2	30	13	4	57	4	26	66	4	7	22	3	55	22	33	6	39	46
K07117	20	8	5	22	38	10	18933	11	24	520	14	8	32	26	110	23516	6	8	149	1183	7	74	120	3	55	4	106	10	7884	36	117	11512	109	5854	118	37	9618	9	29	303
K07110	0	0	0	0	0	0	0	0	0	0	0	0	0	0	0	0	0	0	0	0	0	0	0	0	0	1	1	0	8	5	1	0	0	0	32	1	0	0	0	43
K07447	14308	18140	15082	9099	11803	15418	27760	30293	16742	14357	5778	56536	16833	13385	15982	43207	22261	11798	12458	25474	3706	21529	31259	16390	23731	19466	37182	25882	39311	15557	28226	54835	21426	26989	21937	16109	44546	16033	47748	19658
K07112	7824	14979	11331	2054	951	3164	6215	15920	15191	8686	1472	53036	17203	2955	2005	3087	6733	1715	4503	13769	2452	10160	6567	865	2409	24297	17175	41088	34100	8013	5595	9203	8203	11492	6361	12178	9060	4083	37396	5475
K07113	1529	8183	5225	739	61	1243	1083	10438	3464	1796	475	53497	6512	6659	180	1473	6616	800	1351	615	944	1956	407	736	468	7031	9364	11651	23380	2525	1288	8033	4217	604	648	3361	7929	1378	34966	680
K07448	1911	803	1239	2629	413	118	202	2401	6447	272	86	91	193	264	1465	1135	3028	942	129	12793	66	6644	4826	237	1414	70	4560	61	417	820	3929	3698	1201	8817	4746	456	1043	306	1419	1724
K07118	1770	706	523	1246	3921	11895	1364	2325	1347	2091	516	274	394	277	806	275	1274	714	1668	1139	153	2662	2598	1204	1683	1127	2334	435	715	525	196	1153	1789	1160	2254	471	2010	5824	1130	3688
K07119	2356	10948	7669	1170	21	1921	1130	10536	5810	1705	695	53516	10739	6610	284	1867	6647	832	1637	880	1592	2202	507	756	722	13919	9455	24653	26447	4783	1671	8216	5773	715	774	6970	8317	2451	35272	755
K10619	0	0	1	0	1	0	1	0	0	0	0	0	0	0	0	0	0	0	1	0	0	0	1	0	8	1	2	0	0	0	0	2	1	0	0	0	1	4	0	2
K01848	302	96	48	295	191	158	1888	84	310	6698	206	29	597	323	58	49	40	86	2245	31	10	1197	2395	78	92	75	2203	77	1530	131	1133	51	641	2037	553	524	106	137	76	3810
K01849	291	66	24	290	189	152	1880	79	288	6682	203	23	550	320	55	45	38	85	2235	29	7	1188	2388	71	81	29	1873	6	1502	112	1107	48	622	2031	548	498	96	128	72	3793
K01844	23	18	173	81	24	22	58	358	52	27	13	21	132	89	88	19	49	38	25	111	89	190	89	114	772	14	68	4	31	106	86	50	107	236	59	57	180	101	64	40
K01845	4679	11796	9126	1960	849	2424	24949	14557	12955	11347	1054	53804	12008	7196	2790	28983	8099	2408	4250	16670	1723	11823	11425	970	4779	15370	16755	25753	37301	6451	9076	28676	8253	21503	3463	8158	19276	3041	37699	7102
K01846	1398	7507	4643	597	14	1256	862	10312	2888	1162	401	51726	5454	2347	168	1358	6218	813	1189	531	775	1849	351	742	1131	5809	6137	9505	22145	2127	1023	7800	3723	619	739	2723	7716	1225	33884	525
K01847	11853	11437	7391	1710	398	25919	25844	21043	6444	14367	2273	54261	11340	3006	757	25869	6303	3341	18278	4347	1584	10527	12441	918	1160	14345	11322	23493	36275	5119	3664	19643	9365	11310	19583	7531	17837	11845	39161	14314
K01840	19838	6733	8891	2242	9829	25496	27907	25608	18135	3381	2651	4866	6980	2505	9422	45111	5696	13269	14154	39003	1570	25132	37677	1055	16342	11610	10566	16191	17079	6093	19920	54563	8061	33576	26386	5993	19219	12011	12613	17958
K01841	161	27	150	72	21	515	297	126	16	198	15	19	13	4	47	136	534	52	162	526	2	89	138	2	302	41	417	33	681	50	177	379	107	807	163	15	65	75	138	144
K01843	6589	808	643	106	1227	11983	22530	8040	574	372	713	2086	590	173	420	24159	333	1448	6342	2599	117	3717	4600	132	3953	1524	660	1147	9516	561	13382	12175	2741	6990	8925	387	9894	4744	3418	3252
K06219	1501	8166	5213	712	14	1232	914	10427	3430	1170	446	53495	6458	6631	166	1466	6608	794	1179	611	937	1862	281	718	456	6955	8977	11605	23263	2451	1103	8027	4085	486	604	3305	7909	1361	34954	410
K08483	9848	17483	15057	8736	11818	3263	26563	25926	27688	12608	5110	55378	16335	13337	17612	45054	21724	10751	6028	46810	3600	31430	29339	16398	24061	18527	30947	25086	39979	15355	29724	59701	19602	41115	13976	15898	44869	12206	46522	16473
K08482	4	16	12	6	24	6	18819	33	8	3	2	122	9	11	174	23517	17	4	6	1184	5	9	10	4	70	15	11	18	7820	42	9	11525	12	5755	264	14	9630	12	288	13
K08481	0	1	0	0	0	1	1	15	2	0	0	1	0	0	134	2	0	0	1	3	1	2	2	1	3	8	0	2	1	32	2	1	6	1	515	8	1	3	413	2
K08480	0	0	0	0	0	0	0	8	1	0	0	0	0	0	67	1	0	0	0	2	0	1	1	0	2	4	0	1	0	16	1	0	3	0	258	4	0	2	206	1
K08485	2438	11236	7916	1177	9	2009	1145	10527	6012	1656	721	53452	11132	6600	283	1903	6641	833	1663	867	1609	2191	507	735	728	14362	10938	25444	26644	4883	1702	8217	5835	714	639	7181	8323	2471	35260	614
K08484	2441	11246	7924	1180	9	2011	1145	10527	6020	1657	722	53452	11148	6600	283	1905	6642	833	1665	868	1611	2193	507	735	729	14392	10958	25489	26655	4891	1705	8218	5842	715	639	7196	8325	2474	35261	615
K00464	0	0	0	0	0	0	0	8	1	0	0	0	0	0	67	1	0	0	0	2	0	1	1	0	2	4	0	1	0	16	1	0	3	0	258	4	0	2	206	1
K00467	7	49	175	36	10	54	35	9	157	30	9	14	331	270	9	2	318	3	16	35	77	47	48	676	367	4995	61	0	71	767	48	22	222	27	22	93	162	974	70	19
K00466	1	4	2	1	0	0	0	0	3	1	0	1	6	5	0	1	0	0	0	0	1	0	1	0	0	6	1187	11	4	4	0	1	1	0	0	3	0	1	1	0
K00462	71	0	0	0	0	0	0	214	0	2	1	2	0	0	0	3	0	2	268	1	0	8	13	0	1	0	32	0	0	0	0	0	0	0	41	0	0	12	10	1
K04744	2749	11342	7975	1455	377	2171	3005	10612	6335	7814	974	53572	11717	6897	310	1961	6679	926	3817	902	1624	3383	2791	757	773	14931	13123	25683	28273	5007	3202	8280	6478	2644	1460	7695	8389	2608	35373	4693
K01518	0	0	0	0	1	0	1	0	0	0	0	0	0	0	0	0	0	0	0	0	0	0	0	0	0	2	5	0	0	4	1	0	0	0	1	2	0	0	0	1
K04748	0	0	0	0	0	0	0	0	0	0	0	0	0	0	0	0	0	4	0	0	0	0	8	0	0	0	0	0	0	1	0	0	0	0	0	0	0	0	0	0
K04749	80	31	241	61	1331	174	413	65	75	1043	26	43	123	145	115	223	160	54	434	912	53	584	241	86	6435	193	291	4	1118	160	12545	333	1436	681	71	75	85	137	308	333
K01514	2763	147	121	22	4	412	80	3341	124	131	510	1190	211	19	87	56	993	694	4682	338	31	735	1798	139	151	224	1905	375	131	164	21	24	112	32	7302	125	45	3834	2031	111
K01515	16439	15397	15635	6883	15318	14214	8180	29526	16382	11543	3250	55588	14065	11314	9294	21786	17717	13553	10873	26311	2908	19132	38482	4447	20585	24476	30659	25815	32180	10120	45430	50363	14912	22230	17516	10238	20194	15758	42983	20254
K01512	6795	12820	10393	4957	8122	2361	23401	17140	13638	2927	1809	53829	12271	8702	5356	37906	12581	7169	1896	18794	2342	10765	11913	2633	5874	18643	16315	25427	37215	6964	8431	38895	7541	19816	6311	8458	23906	7262	38327	3380
K14623	3931	3220	2869	516	320	1002	19160	3560	2739	623	783	1137	4855	92	667	24130	65	1129	5348	2830	729	1187	3144	86	3509	7576	3519	14123	11308	2591	2466	20441	1852	6576	7287	3981	10098	5067	2498	383
K03918	0	0	1	0	1	0	1	0	0	0	0	0	0	0	0	0	0	0	1	0	0	0	1	0	8	1	2	0	0	0	0	2	1	0	0	0	1	4	0	2
K03919	1357	7718	4806	611	7	1092	846	10391	3018	1087	403	53412	5688	6557	146	1396	6590	786	1110	534	799	1810	257	708	422	6209	8282	10226	22824	2224	1034	7982	3890	456	679	2911	7855	1216	34869	475
K12372	2341	10864	7586	1124	182	1915	1201	10512	5697	1611	741	53444	10545	6594	271	1845	6638	829	1611	835	1529	2209	513	734	709	14132	10727	24333	26366	4730	1674	8200	5701	706	691	6867	8286	2393	35224	768
K12373	33208	5053	2721	5816	10053	75142	68909	40773	3187	2249	6032	10821	2218	6681	6345	90802	8162	18361	46068	15299	1015	20633	29454	1644	3737	4479	11552	2190	25840	3818	5824	38866	11640	21839	69992	2087	37532	37295	20789	22005
K12370	2341	10864	7586	1124	182	1915	1201	10512	5697	1611	741	53444	10545	6594	271	1845	6638	829	1611	835	1529	2209	513	734	709	14132	10727	24333	26366	4730	1674	8200	5701	706	691	6867	8286	2393	35224	768
K12371	2341	10864	7586	1124	182	1915	1201	10512	5697	1611	741	53444	10545	6594	271	1845	6638	829	1610	835	1529	2209	512	734	709	14132	10675	24333	26366	4729	1674	8200	5701	705	691	6867	8286	2393	35224	766
K02358	16093	26259	20234	10044	12164	16748	30542	40664	20360	21785	6464	109327	23635	20183	16174	44702	28827	12706	15739	26259	4600	24540	33983	17122	24376	26702	47726	37230	63502	18014	30954	62737	25942	29425	23076	19784	52364	17457	81888	23788
K02351	24	14	12	87	25	9	149	108	22	606	15	2	33	21	19	5	79	6	171	2	3	81	122	2	163	2	236	1	101	20	117	4	145	112	44	32	6	15	79	243
K02355	26230	27644	23463	10153	14711	29033	53727	55183	27657	24769	7025	110618	23606	16642	22241	85647	32166	22894	22584	48927	4632	38564	60846	17301	38078	26585	48609	36728	73744	19876	54272	107863	30915	50519	34390	20049	69455	22436	87906	35480
K02357	14317	18140	15082	9100	11803	15414	27787	30297	16742	14357	5778	56538	16834	13385	15979	43209	22261	11847	12455	25608	3706	21449	31280	16390	23863	19469	37182	25884	39312	15557	28227	54837	21426	26992	21932	16109	44547	16031	47746	19656
K02356	16901	29103	22757	10457	11935	17358	29055	41614	22507	15955	6473	109987	27517	20115	17905	53759	29694	16757	14091	27996	5250	23708	32017	17916	24927	35726	47863	50217	65700	20654	29904	63105	27321	27869	22595	23074	57239	21254	83192	20275
K13574	3559	18081	12014	1676	15	2897	1881	20560	8408	2615	1048	103506	15657	4694	398	3158	12454	1585	2645	1318	2263	3846	713	1404	1087	19097	15928	33056	47761	6619	2590	15821	9133	1115	1419	9303	15739	3478	68056	1243
K13573	6	18	14	49	16	10	8	23	24	17	14	10	79	51	44	4	31	2	4	42	48	30	6	64	51	5	292	0	14	63	7	10	65	11	18	34	111	56	20	14
K13572	11	46	49	189	40	19	17	131	68	35	21	12	91	84	81	10	119	20	13	57	55	40	32	73	216	11	318	3	15	82	26	28	105	39	28	78	159	71	109	17
K13571	1225	4396	2085	5693	1299	804	1053	4843	1473	1957	3171	1185	3912	4122	8136	13	8759	58	1509	1140	1395	3412	77	13718	7634	31	13936	26	26	7227	743	89	9090	976	4960	6875	17319	3937	5987	2536
K13570	1225	4396	2085	5693	1299	804	1053	4843	1473	1957	3171	1185	3912	4122	8136	13	8759	58	1509	1140	1395	3412	77	13718	7634	31	13936	26	26	7227	743	89	9090	976	4960	6875	17319	3937	5987	2536
K12112	2300	10742	7472	1156	29	1880	1080	10374	5637	1602	702	51730	10418	2399	353	1816	6326	823	1598	834	1525	2143	501	839	758	13449	8423	23795	25643	4637	1636	8030	5576	714	655	6779	8282	2381	34231	622
K12113	2284	10691	7456	1103	9	1865	1067	10334	5607	1569	671	51715	10381	2353	263	1811	6245	811	1583	816	1512	2106	475	715	691	13445	8211	23795	25642	4590	1610	8015	5490	680	617	6682	8084	2338	34173	589
K12111	4197	10769	7493	1157	33	1880	3441	12755	5642	1626	702	51732	10419	2401	458	1992	6407	1053	1615	1079	1525	2147	1257	846	860	13451	8423	23796	25669	4646	1752	8207	5578	761	762	6781	8341	2386	34275	637
K07323	2476	11289	7961	1190	207	2027	1260	10543	6070	1691	793	53529	11213	6617	289	1919	6658	846	1678	876	1623	2253	535	738	738	14908	11420	25678	26793	5006	1825	8235	5868	733	1004	7263	8342	2501	35313	1160
K07322	10093	11518	7811	1426	383	14359	6590	19569	6329	8148	2073	54999	11359	2713	493	2222	6457	3032	14704	2354	1578	7308	8510	876	1437	14972	13018	24805	28132	5101	4245	8345	7335	3269	17335	7448	8383	11038	39437	7902
K07321	1756	894	2347	35	2991	28	137	3096	17533	423	10	116	130	273	3864	8204	1053	3092	96	37656	12	21433	19549	49	10602	69	89	57	174	420	28382	24733	2196	27810	2807	346	3097	398	3357	6710
K07320	2477	11290	7962	1190	205	2020	1256	10547	6070	1687	793	53549	11213	6617	289	1919	6659	846	1676	877	1622	2252	534	738	739	14905	11417	25678	26794	4976	1778	8238	5869	732	953	7261	8344	2500	35322	1117
K07326	540	105	26	526	317	281	3490	75	516	12247	361	30	1006	559	41	81	40	146	4143	49	3	2189	4503	36	64	48	3398	9	2804	21	1704	82	951	3818	1001	862	82	210	87	7070
K08163	2312	10816	7554	1112	8	1904	1108	10496	5663	1591	679	52625	10479	2427	267	1839	6339	826	1599	829	1523	2154	485	733	697	13583	8652	24015	26263	4639	1641	8185	5584	690	634	6769	8268	2369	35039	598
K06180	32665	21815	22036	12971	34169	40346	59278	56547	39571	31683	9572	60009	19982	18282	30851	107229	33678	33938	30157	78015	5046	56765	77459	20811	43863	29755	45197	25997	55548	20591	72022	105529	31858	73764	52965	19581	72793	38409	59909	43912
K06181	2478	11291	7959	1195	228	2023	20072	10558	6072	1688	794	53557	11211	6626	464	25426	6664	839	1679	2059	1627	2257	540	740	792	14904	11410	25667	34531	5010	1784	20603	5871	6485	946	7258	17959	2503	35555	811
K06182	7610	12375	10518	1200	1120	2229	4191	18031	12067	2159	729	53723	11264	6720	3155	8684	7866	4883	1741	18530	1618	10746	22547	770	5136	14411	10287	25480	28761	5190	10028	30776	5998	15487	2886	7354	11854	2711	37454	8891
K06183	8828	13946	14433	3804	17621	2760	44798	20956	16397	11596	2890	54329	14004	10839	10246	75372	14260	15301	4411	25963	2971	15084	28603	2793	12970	20448	17848	26522	48530	8675	27526	58354	10729	31173	11495	10039	39813	7173	39723	14365
K06186	2477	11290	7962	1190	205	2020	1256	10547	6070	1687	793	53549	11213	6617	289	1919	6659	846	1676	877	1622	2252	534	738	739	14905	11417	25678	26794	4976	1778	8238	5869	732	953	7261	8344	2500	35322	1117
K06187	14324	18141	15133	9163	15273	15423	27799	30316	17003	14724	6055	56673	16835	13389	16453	43240	22837	12121	12458	25723	3751	21554	31938	16456	24797	19470	37184	25884	39805	15575	28243	54948	21477	27084	21983	16118	44553	16086	48007	19879
K06188	4161	11709	8697	1856	3244	13715	21251	12657	6620	3437	1395	53667	11416	7902	1072	25624	7577	1471	3288	2939	2011	4829	2550	1351	2125	17350	9584	24592	34426	5802	2023	19850	7363	7554	2786	7558	18086	3846	36302	3948
K06189	2477	11290	7962	1190	205	2027	1256	10547	6070	1687	793	53549	11213	6617	289	1919	6659	846	1678	877	1622	2252	534	738	739	14905	11417	25678	26794	4977	1782	8238	5869	732	953	7261	8344	2500	35325	1117
K08359	1363	7698	4830	619	7	1130	864	10233	3053	1091	407	51769	5758	2342	146	1390	6214	769	1112	529	818	1762	249	690	416	6129	6262	10131	22353	2184	1023	7818	3734	451	582	2856	7675	1207	33877	387
K07589	2280	10702	7443	1097	8	1859	1074	10485	5567	1574	667	52572	10296	2420	262	1822	6329	825	1585	819	1496	2146	482	732	692	13420	8714	23719	26108	4578	1622	8172	5554	684	637	6684	8252	2343	35000	595
K07588	7341	11066	7395	1720	388	14038	5926	15768	6284	14656	1670	53012	11368	3027	511	2127	6310	2155	12171	2047	1582	7519	8864	892	981	13834	11448	23476	28550	4930	3740	8128	8053	5170	10685	7561	8244	7245	36723	11282
K07586	1930	873	1808	1253	7684	110	474	2977	1555	1398	973	285	1011	1837	3073	9904	3243	5731	288	2699	655	567	4830	1484	2255	3861	818	20	990	1272	2889	4452	594	943	259	1032	5386	3611	893	2270
K07584	7175	2678	6561	1693	7208	479	5400	10919	8481	8671	882	477	1743	2651	7184	20528	6394	12116	2681	23526	630	12543	38727	1660	11440	3999	5713	157	4064	2611	26527	48910	4550	19811	6729	1791	11092	4828	3788	18631
K11139	953	3108	2738	503	1	791	237	115	2649	502	278	5	4793	16	121	444	41	42	489	295	720	352	232	25	282	7505	1997	14023	3465	2462	610	212	1799	237	37	3931	426	1163	341	206
K05989	18186	2967	4279	354	2175	24354	7236	22634	6640	424	1088	1617	532	706	4322	9099	2746	9119	9685	22006	146	13123	43071	453	4956	1273	1597	351	315	1394	11735	31005	3201	16281	17574	532	6097	6506	7125	19947
K05985	771	798	2449	1732	8800	443	2661	1847	2694	8918	1148	411	1518	2409	3957	10506	4869	5311	2610	2442	655	4350	3820	1686	6949	3943	5652	110	3474	2490	19209	3600	4498	3669	749	1603	5460	4549	970	4580
K05987	1294	7458	4615	583	7	1047	819	10213	2859	1052	384	51703	5394	2333	137	1350	6201	766	1075	509	768	1743	239	689	401	5750	5783	9433	22092	2065	984	7795	3648	438	579	2661	7647	1153	33820	379
K05986	2	4	3	6	22	2	18814	4	4	1	1	6	4	8	108	23512	4	3	3	1182	4	4	6	2	52	2	0	10	7782	22	6	11508	2	5753	6	6	9614	2	25	7
K10843	8	32	25	134	26	18	11	125	41	31	18	11	80	64	77	9	116	15	13	49	51	39	32	72	195	9	306	0	14	81	25	24	105	36	27	72	146	70	106	16
K08354	966	3149	2789	507	1	841	290	130	2672	508	280	79	4846	25	124	451	51	44	494	298	724	357	234	27	284	7562	2608	14116	3631	2482	637	226	1817	239	38	3959	437	1171	383	210
K10844	8	18	192	0	11	32	48	18	14	122	0	90	2	1	5	8	64	1	10	8	0	159	19	1	24	8	515	4	293	7	1393	10	51	26	34	5	21	2	33	57
K00673	2429	11206	7881	1177	30	1980	19932	10537	5986	1651	719	53497	11073	6580	388	25413	6648	835	1661	2046	1607	2195	512	737	779	14330	9018	25369	34352	4889	1696	19723	5829	6465	644	7164	17939	2468	35294	619
K00674	5173	23694	16041	8449	9965	3972	3376	26402	12172	5986	5221	106748	21185	14645	10332	7123	24059	4379	4585	4575	4318	8351	2046	15536	16366	20758	34458	35148	50133	15690	17402	17565	21370	2911	6697	17547	34886	7949	75761	4585
K00675	3626	18303	12190	1792	60	2942	20739	20753	8585	4192	1068	104413	15953	4878	650	26853	12549	1609	2689	2753	2337	4118	820	1431	2435	19488	15840	33706	56190	7043	2665	28512	9381	7467	1225	9528	25543	3582	69105	1003
K00676	9168	929	1491	545	4108	12290	4795	11856	1431	3385	539	317	566	699	3243	12119	3401	7257	2450	4354	275	4120	11182	306	6107	950	3886	57	3371	1824	18329	17203	4445	3311	2261	753	4826	1107	1678	7104
K00677	11971	12220	8070	1488	435	26362	43060	21361	6793	8141	2234	56094	11890	6922	994	49480	6693	3299	16483	5378	1655	9631	10281	884	1225	16137	13259	26008	43941	5619	3468	31324	9419	15185	20047	7827	27661	11935	40756	11273
K06988	38	355	118	773	19	36	82	42	125	48	50	16	268	78	136	22	1280	5	34	54	74	54	23	1541	72	206	3168	343	115	215	56	880	422	120	353	292	2207	7187	467	92
K06989	4729	149	105	15	22	169	3715	6297	121	237	591	1898	76	72	178	306	199	1054	5355	623	7	792	2797	100	608	143	206	212	1489	107	2827	456	113	884	7374	100	210	3847	2933	403
K08351	2281	10720	7459	1101	8	1861	1075	10492	5585	1577	672	53367	10325	6567	263	1824	6622	824	1582	820	1499	2151	484	732	697	13560	9998	23965	26177	4622	1633	8179	5652	688	634	6762	8265	2361	35169	596
K06980	2487	11337	8138	1645	304	2042	20121	10705	6243	1747	834	53552	11336	6769	560	25441	6787	891	1697	2160	1700	2309	606	821	998	14902	11650	25643	34573	5098	1842	19816	5983	6543	1318	7388	18115	2580	35652	1189
K08350	2308	10746	7472	1108	202	1869	1177	10497	5600	1597	738	52641	10362	2448	266	1828	6343	826	1592	823	1507	2199	504	733	697	13877	10598	23804	26158	4637	1643	8187	5565	699	641	6711	8264	2357	35041	732
K06985	120	384	338	58	0	96	34	25	333	63	38	24	604	19	83	63	12	7	60	37	85	33	20	3	26	645	281	1175	340	233	52	25	146	21	376	342	46	94	258	141
K06986	1	6	3	0	0	1	2	11	1	0	0	58	2	1	0	2	6	1	0	0	0	1	0	1	0	4	4	4	19	1	1	7	3	1	0	2	7	1	28	0
K06987	3308	8347	5835	713	272	1620	1870	12685	9323	1764	443	52609	6306	6546	2190	2738	6728	1758	1179	14419	927	8923	5214	735	2143	6778	6673	11280	24737	2820	6406	20244	4140	11219	2663	3323	8430	1509	35391	2440
K02445	7765	11643	8161	1419	577	13832	27736	16902	6292	7823	1057	53621	11275	6912	912	26722	7493	2439	5039	4189	1566	5736	8796	806	1138	14911	12915	24743	35720	5094	4384	24094	7164	9200	1827	7420	18595	2697	36204	8853
K02444	8159	11406	8536	1389	1556	2163	4026	18220	11674	2088	772	53577	10761	6676	3770	12366	8830	6702	1772	14825	1562	9270	6755	1247	5217	14379	11682	24683	29185	4996	19412	12055	6995	9805	1570	7134	12990	4946	36790	2450
K02110	16405	18205	15410	9042	11574	15424	30162	33370	22598	14382	5777	56550	16843	13395	17347	43482	22004	12131	12262	37053	3707	28367	36649	16385	23089	19500	37339	25914	39354	15665	28440	55045	21440	38607	23429	16220	44626	16150	48666	19872
K00587	0	0	0	0	0	0	0	0	0	0	0	0	0	0	0	0	0	0	0	0	0	0	0	0	0	0	0	0	0	0	0	0	0	0	0	0	0	0	0	0
K00584	0	0	0	0	0	0	0	0	0	0	0	0	0	0	0	4	0	0	0	0	0	0	0	0	0	0	0	0	0	0	0	0	0	0	0	0	0	0	0	0
K02441	2465	11247	7925	1184	184	2010	1239	10537	6086	1683	780	53468	11152	6613	309	1907	6649	837	1672	1365	1614	2280	534	737	791	14776	11119	25512	26677	4930	1730	8232	5845	1506	667	7200	8338	2490	35292	747
K00588	167	3	3	2	77	1	80	473	2	11	2	1	3	11	1091	5289	242	2351	20	307	0	8	74	7	129	7	9	1	7	35	69	6	18	97	265	15	1942	13	309	20
K02440	5728	16406	11891	9574	15652	2993	24118	18129	10783	6627	5623	55218	16266	13297	10592	25835	20843	2273	3806	4484	3889	6419	3733	17533	14425	23311	35139	24806	37262	15401	5645	23287	17508	8901	6064	15670	37986	14346	42401	4822
K00018	13690	2293	3901	731	1835	12423	24825	17780	1823	8428	926	2368	1352	4790	4018	33388	4505	7100	8711	10405	124	8926	31389	654	7296	1877	3382	1628	13289	1272	16594	48286	3157	17126	14634	1140	15019	7461	4563	16444
K02443	6143	8536	6759	686	1077	1272	3910	16558	3064	2146	406	51847	5569	2571	1903	8181	7829	4919	1350	6291	786	3112	18382	759	2818	5954	6476	9457	24990	2335	6687	30436	3967	5106	5392	2776	11052	1336	35087	8721
K00019	57	77	181	76	1040	27	197	78	80	808	33	196	159	131	48	150	118	38	211	83	56	549	157	65	3271	102	367	128	289	103	11845	268	1263	619	197	118	137	81	232	426
K02442	4	12	9	3	0	2	0	1	9	2	1	2	19	1	0	2	1	0	2	1	2	2	1	0	1	33	228	49	14	11	3	2	7	1	0	17	2	4	4	1
K03149	8807	16242	10721	7103	2678	15008	24330	22251	14105	10280	4695	56016	15572	11111	10733	28549	15922	2763	11603	17285	2982	17960	12452	14510	14353	15096	26671	25695	37772	12780	18261	26080	17756	22093	20609	14744	35725	11362	45839	10462
K06604	0	0	0	0	0	0	0	0	0	0	0	0	0	0	0	0	0	0	0	0	0	0	0	0	0	0	155	0	0	0	0	0	0	0	0	0	0	0	0	0
K00015	279	55	15	267	165	144	1777	30	262	6220	185	14	510	281	23	45	20	81	2107	27	3	1113	2264	25	40	25	1716	4	1423	19	911	43	498	1922	511	439	49	112	47	3574
K01989	8717	2069	5272	2040	10556	622	9740	13984	14858	14998	1342	705	2133	2855	10329	26930	7129	14645	4939	34840	670	20574	34736	2054	16311	3858	7258	138	6812	3411	29540	26336	4939	31722	8640	2354	12976	6558	4752	17028
K00854	27752	45410	34064	10650	7738	19247	35151	77741	30082	10892	8888	212876	34843	22353	25588	54072	45847	18973	15311	48573	6571	36617	72583	30896	33295	32053	53745	53005	105500	27136	39140	140431	38278	39318	32439	29020	89013	22050	157081	38785
K00855	2438	11237	7916	1177	9	2010	1146	10541	6014	1656	721	53442	11132	6600	417	1905	6640	834	1664	870	1610	2193	509	736	731	14370	10725	25446	26642	4915	1705	8217	5841	715	1154	7188	8323	2474	35669	616
K00856	2	8	6	35	6	16	4	18	23	11	2	66	62	39	11	10	12	14	4	34	42	21	7	21	10	10	29	4	82	42	9	16	37	8	306	18	20	40	38	362
K00857	9612	9933	8780	2553	8644	13382	5461	21523	5866	3917	2109	55232	7196	8775	5217	15111	12296	10158	7867	6909	1560	7845	19021	2591	5334	11345	19664	10863	25076	5253	8082	24403	8542	3788	13727	4381	15950	10449	38873	10959
K00850	42494	34620	31939	5115	21605	30417	59219	83054	44086	18240	5949	164590	29097	19159	25568	124093	33046	42810	30296	84674	4744	55300	90132	4329	35945	39447	36290	59385	103121	17911	69136	154741	27181	73713	53638	19346	74049	27865	124075	38230
K00851	2428	11310	7935	1631	102	2024	20066	10770	6053	1793	762	53553	11211	6826	574	25410	7805	867	1765	2096	1659	2315	585	1883	1036	16906	12023	25077	34516	5409	2327	20620	6295	6572	1054	7293	19492	6258	35716	844
K00852	26118	31057	26880	7260	7377	17309	58119	52945	15069	13409	5151	108870	26754	22511	15963	73146	29000	18969	9876	25327	4670	16144	77232	16937	23563	31566	41965	49734	75033	19151	41922	128174	25738	28244	12246	22016	68947	15363	80410	43875
K00853	2358	10974	7740	1144	35	1939	19956	10591	5844	1613	699	53396	10809	6707	416	25384	7476	896	1635	2213	1569	2191	565	1145	955	16378	10471	24568	34147	5182	3104	19790	5834	6467	658	6984	18020	2888	35269	623
K00858	14314	18125	15072	9092	11781	15280	8769	30303	16743	14211	5776	56532	16829	13397	15937	19693	22279	11845	12465	24428	3704	21454	31230	16415	23821	19614	37193	25802	30870	15588	28207	43324	21387	21238	22189	16087	34935	16070	47923	19658
K00859	14311	18120	15062	9078	11791	15400	27781	30262	16713	14344	5771	56535	16812	13373	15957	43199	22246	11832	12451	25632	3701	21509	31275	16374	23851	19430	37157	25810	39293	15539	28091	54815	21405	26963	21932	16044	44493	16019	47725	19652
K01181	2860	83	384	18	66	168	19980	4034	95	180	594	1142	28	47	619	23816	625	1341	5651	3814	12	1524	1923	80	428	138	156	227	7898	201	1317	11625	157	7738	8766	124	9687	4514	2979	190
K01180	17	4	2	16	15	8	118	6	19	509	12	1	27	17	2	4	2	5	137	1	2	64	111	2	2	2	104	1	79	4	67	3	94	99	31	27	4	8	4	206
K01183	7084	12406	7689	4140	1401	2171	4573	20672	4713	3527	4072	55868	10135	6418	8586	2472	13269	2414	7267	3319	2216	6137	5837	14469	8175	6834	15930	11377	24635	9178	5368	12356	12194	2218	12631	9948	26042	9921	43535	4424
K01182	11538	9664	7512	8653	4127	1743	12641	23847	20695	5316	6388	2512	8045	8438	23490	19683	17610	10158	3390	46459	2742	28561	33269	28337	23323	318	30805	427	2060	14580	10264	32912	17188	36773	24272	14262	44080	12985	16412	15387
K01185	6758	22901	15826	2885	229	15893	3613	23137	12222	3341	1654	107513	22287	17690	744	3980	15088	2092	4994	2394	3215	6896	2961	2772	1742	33231	21125	51129	53176	10595	3916	16363	13668	1999	3750	14647	17908	10515	71041	4963
K01184	1	4	5	1	0	2	1	0	6	1	0	0	7	0	0	1	0	0	1	0	1	1	0	0	0	13	434	26	5	3	1	1	3	0	0	7	1	1	1	0
K01187	44349	28806	21510	8562	5697	76710	36333	74277	24355	8336	8414	115114	20839	13825	17116	43548	27043	19804	45293	47346	3851	43773	78489	17316	25254	23515	41207	34636	61163	17571	34568	83978	31543	39866	68819	17517	55640	43174	97039	45454
K01188	19597	9502	6258	977	5597	48259	8431	35465	10506	3697	1589	53559	5769	2832	10964	40471	13151	22670	12268	25250	881	20794	21825	1929	11775	11402	9714	9836	28700	5155	23026	25040	12435	16471	13977	3329	23085	10334	40990	14841
K02596	1294	7458	4615	583	8	1047	824	10242	2859	1052	384	51703	5394	2333	140	1350	6202	768	1075	510	768	1749	240	691	401	5750	5796	9433	22093	2065	984	7797	3648	440	581	2662	7650	1153	33820	379
K13766	138	417	367	65	0	111	41	40	357	67	41	90	652	10	17	70	18	9	76	44	91	43	28	3	27	697	336	1282	378	234	55	33	162	23	132	375	51	105	86	148
K13767	23	5	2	21	23	8	152	9	24	617	15	2	33	20	3	6	2	6	169	11	3	84	124	3	4	3	124	1	106	26	134	6	116	116	39	31	7	9	6	250
K13002	2765	19	6	2	4	139	1095	3456	9	111	585	1109	8	2	4	35	1	698	5310	314	1	668	1888	56	148	21	412	30	8	51	5	7	23	92	7069	15	7	3813	2065	44
K02986	14322	18143	15101	9100	11810	15572	28034	30301	16746	14588	5778	56545	16834	13386	15981	43210	22264	11848	12459	25611	3706	21582	31347	16390	23887	19470	37599	25884	40069	15559	28984	54839	21485	27018	21941	16110	44552	16033	47751	19692
K02636	0	1	0	0	0	1	1	15	2	0	0	1	0	0	134	2	0	0	1	3	1	2	2	1	3	8	0	2	1	32	2	1	6	1	515	8	1	3	413	2
K02982	12705	17940	14659	9100	11614	15414	27769	28490	16711	14345	5778	56520	16818	13372	15760	42312	22091	11131	12444	24896	3704	21493	27877	16384	23616	19467	37181	25881	39298	15530	26511	51627	21422	26698	21882	16103	43959	16017	47565	18224
K02638	0	0	0	0	0	0	0	8	1	0	0	0	0	0	67	1	0	0	0	2	0	1	1	0	2	4	0	1	0	16	1	0	3	0	258	4	0	2	206	1
K02639	3	9	7	2	1	6	9	42	13	22	3	3	11	0	339	6	0	0	13	8	3	15	16	15	10	33	421	31	19	93	39	3	35	14	1294	38	17	12	1036	27
K02988	14304	18097	15057	9096	11799	15412	27778	30272	16704	14347	5775	56434	16786	13343	15960	43161	22249	11845	12453	25176	3703	21507	31295	16386	23800	19371	37167	25741	39220	15530	28211	46269	21396	26266	21912	16059	44514	16013	47596	19650
K08298	974	3161	2789	507	43	818	280	166	2928	3500	282	27	4842	21	220	498	190	95	506	364	727	357	469	26	2092	7554	2597	14098	3545	2559	626	261	1878	1231	70	4038	480	1203	379	211
K08299	964	3140	2773	507	1	818	265	120	2670	506	280	27	4840	20	123	449	44	43	493	298	724	356	233	26	284	7554	2597	14098	3545	2477	626	216	1811	238	37	3952	430	1169	352	208
K03583	2444	11185	7875	1179	205	1998	1247	10542	5978	1674	786	53531	11051	6610	294	1903	6659	842	1661	868	1602	2244	530	751	736	14723	11318	25347	26679	4936	1764	8226	5837	728	873	7178	8340	2479	35303	1036
K03582	2443	11185	7875	1179	204	1998	1243	10542	5978	1670	786	53531	11051	6610	294	1903	6659	842	1661	868	1601	2243	530	751	736	14719	11316	25347	26679	4925	1720	8226	5837	726	871	7178	8340	2479	35303	1033
K03581	14288	14095	14765	3192	11975	2524	27967	27635	14880	10928	2445	55258	12975	9351	8430	48399	13708	14235	8920	26449	2304	16806	42601	3050	15780	18915	17158	25851	39187	7955	41987	64785	11631	26863	11287	9131	30080	13507	41387	20007
K03580	3426	14385	10691	1698	226	2811	20300	10652	8706	2183	1071	53487	15992	6627	517	25866	6694	878	2166	2353	2346	2603	770	763	1071	22368	13407	39645	37941	7432	2345	19944	7659	6719	689	11170	18370	3657	35644	969
K03587	9997	23946	14884	8210	2041	16164	6163	31388	11254	12561	5203	109390	21310	17614	9021	3662	22734	3029	13029	4074	3827	11774	7143	15382	13230	21646	40079	35844	51245	14905	5128	16401	21321	5112	16491	17631	33828	12509	78894	10958
K03586	2477	11290	7962	1190	205	2020	1256	10547	6070	1687	793	53549	11213	6617	289	1915	6659	836	1676	877	1622	2252	534	738	739	14905	11435	25678	26759	4976	1778	8238	5869	732	731	7256	8344	2500	35322	841
K03585	18254	30734	20433	3216	281	29185	63738	45251	15501	10899	3737	162473	28107	15837	1376	76251	19542	5633	23649	8372	3989	14119	12793	2365	2518	35427	27544	60117	100403	12409	6004	58853	18733	22068	28156	17453	53241	19250	111258	12676
K03584	14039	18085	15067	8815	11616	15266	26014	30221	16453	8208	5591	56512	16323	13094	15906	43009	22174	11624	10315	24983	3702	20295	28929	16359	23703	19434	35397	25872	37821	15506	26779	54548	20807	24189	17780	15634	44452	15908	47612	16072
K03589	13708	18045	14053	9002	11425	15393	8633	28763	10416	13605	5770	56437	16756	13024	12035	7253	20299	7106	12220	10655	3686	12298	29790	16361	20947	19357	36952	25707	31328	15049	21866	27482	20573	12775	20902	15916	30936	15872	46525	19065
K03588	19359	19653	18925	9135	13845	3655	29644	38930	22656	14925	5683	56626	17068	13720	21635	64120	25121	23237	11092	47671	3718	28390	66284	16429	28968	18998	37766	25861	41391	15784	38589	96097	20165	43003	26414	16313	54095	15647	50238	31026
K01725	957	3115	2886	503	1	794	240	127	2650	519	278	63	4794	17	124	449	92	43	489	298	720	355	242	26	284	7513	2051	14027	3518	2473	740	222	1803	242	118	3935	433	1164	372	289
K01724	134	413	368	135	41	122	18860	59	396	96	45	112	758	87	206	23584	28	15	79	1293	178	82	46	37	111	681	606	1247	8173	295	132	11557	230	5796	358	383	9683	178	326	124
K01727	179	40	97	28	89	36	116	480	71	73	31	12	131	112	1064	5287	402	2354	24	319	32	154	134	177	183	949	700	2	127	183	682	13	79	113	26	87	2151	258	119	54
K01726	5084	1116	2176	53	2127	196	651	7127	189	1839	15	950	340	4362	3125	15219	1727	7951	100	6978	70	1352	18117	59	6038	204	196	330	1748	218	15750	22022	1193	3583	697	137	6784	169	1225	7762
K01721	2594	14929	9245	1169	14	2098	1641	20429	5731	2114	778	104899	10814	12893	278	2701	12968	1532	2157	1018	1538	3490	484	1382	805	11550	11671	18918	44199	4143	1985	15580	7308	882	1160	5342	15297	2310	67609	770
K01720	137	450	382	90	13	111	54	63	353	92	65	85	693	57	83	69	68	6	76	48	99	59	26	93	65	633	1116	1167	332	286	84	33	216	36	38	383	246	124	105	49
K01729	0	0	0	0	0	1	0	0	0	0	0	0	0	0	0	0	0	82	1	0	0	0	0	0	0	0	0	0	0	0	0	0	1	0	3	0	0	1	0	195
K01728	1625	7563	4676	593	12	2452	3219	10841	2958	1137	619	51785	5459	2360	155	1385	6212	1073	2755	650	776	2071	548	695	443	5905	13870	9620	22291	2171	1737	7805	3854	682	2043	2716	7670	1883	34629	873
K02188	9727	8667	8033	877	2687	1553	5744	21569	10030	8805	1085	53229	6061	3121	4348	9621	8234	6155	8308	19276	791	14357	27347	867	12533	5869	10662	9513	25564	3691	24550	32494	7659	18224	14352	3422	11660	5421	38365	12480
K02189	6933	8662	8048	877	2689	1407	5740	18376	10061	8675	580	52103	6058	3120	4291	9494	8181	5356	3678	19075	790	13804	25467	802	12388	5856	10687	9507	25586	3636	24562	32344	7620	18115	3370	3405	11653	1544	36355	12283
K02182	981	3174	2797	510	43	820	2636	604	2934	510	284	100	4850	31	250	537	283	265	506	388	729	365	477	42	312	7561	2634	14107	3585	2598	635	364	1900	249	123	4053	513	1205	445	255
K03769	6300	26948	19017	2350	1801	4390	3271	32986	11766	4398	1493	157108	22013	11430	1699	8074	19914	5407	3855	5757	3155	6284	14695	2137	5588	25919	22990	44392	72596	9171	17762	37555	14398	3474	3086	12594	26173	4881	103916	8692
K03768	15982	14672	15137	3147	11641	14142	44818	29099	15620	12675	2498	55529	13187	9454	10560	76503	14757	17538	9997	30502	2454	18624	47713	2651	17421	19453	17410	25879	47927	8770	31112	100593	12211	34457	16830	9330	41886	11677	42647	24615
K03767	2936	12514	9351	5222	7536	2298	3069	11115	7796	8629	1877	53772	12553	8687	1637	2054	11034	1543	3960	1312	2238	3709	3801	1591	2345	14509	25448	25521	28984	6079	3335	9484	8048	2824	1875	8593	9087	3144	36288	5169
K03765	2285	10681	7459	1103	8	1866	1067	10335	5611	1572	673	51724	10375	2351	263	1812	6246	810	1583	817	1516	2104	476	715	688	13428	8095	23782	25645	4585	1606	8012	5484	680	617	6682	8086	2342	34180	590
K03764	1503	8125	5172	678	202	1217	1008	10412	3362	1171	512	53447	6333	6584	165	1458	6605	791	1180	573	892	1889	298	710	449	7262	9350	11401	23175	2456	1110	8004	4032	489	610	3245	7897	1316	34919	548
K03763	11137	2411	6106	1761	10358	647	8283	16022	8920	9281	1159	578	1696	2705	8245	21640	6637	11785	2729	24254	674	14115	35321	1776	12686	4015	5726	170	6178	2965	30726	46691	4663	21103	7429	1824	10500	4933	4430	15692
K03762	3470	14966	9684	4508	1354	2708	2191	15291	7934	5040	3851	56266	14546	18865	8578	2034	14103	1042	3096	2142	2898	5582	1344	14309	8876	14415	20205	25156	26629	11806	2417	8418	14211	2214	5563	14170	25717	6396	41231	3117
K03761	2318	10840	7559	1185	21	1899	1090	10510	5719	1610	682	53396	10618	6632	271	1846	7116	831	1603	898	1607	2193	498	785	714	13777	10558	24322	26306	4692	1654	8205	5747	705	667	6866	8286	2485	35189	643
K03760	2504	11426	8082	1205	9	2030	1156	10539	6195	1685	739	53473	11441	6566	290	1942	6647	896	1694	1055	1657	2204	547	739	734	14599	11294	25863	26763	4980	1709	8226	5810	721	947	7290	8341	2505	35295	978
K09457	4967	557	346	642	2882	12399	22243	5587	1456	7410	1168	1404	855	715	972	24049	439	1476	8660	2478	212	4638	6448	184	942	626	2124	92	10484	717	2634	12053	2287	9643	13938	953	9740	4895	3076	7392
K09456	2308	10818	7540	1147	15	1888	1087	10516	5678	1598	682	53444	10524	6603	277	1841	6637	829	1599	862	1560	2180	493	754	714	13696	8774	24199	26287	4705	1647	8199	5717	699	719	6836	8293	2416	35217	684
K09459	160	27	150	70	19	515	293	122	14	198	14	19	10	4	26	135	533	50	160	123	2	85	134	2	246	36	415	29	680	48	171	375	106	88	144	15	59	70	130	140
K09458	15768	28990	22747	4541	10414	16799	47188	46140	21497	14600	3362	161278	24416	22400	8209	69482	26552	13396	13159	26846	3992	21584	31760	3911	17308	31383	30453	45865	92024	12487	29606	82341	19617	32744	18659	14957	51825	13732	110748	18168
K00602	30461	36501	30049	17921	25179	42412	55477	62489	33379	27210	11458	113175	33359	26613	32550	89914	43323	25598	25679	52565	7274	45761	64200	32352	52291	37295	73394	51606	78237	30731	78113	100696	45423	54545	44561	31775	89288	31668	95709	42240
K09981	212	101	84	62	92	36	204	479	117	529	20	12	234	61	1028	5303	246	2358	167	349	63	89	185	8	97	153	221	269	163	61	80	22	153	197	35	101	1947	69	104	215
K09980	1030	3366	2959	542	1	857	260	126	2860	543	302	22	5192	21	131	486	47	45	528	317	773	372	242	26	298	7917	2706	14770	3653	2588	644	226	1890	250	39	4138	449	1219	365	214
K09983	68	228	196	29	0	52	24	42	186	30	19	181	343	8	8	39	24	6	35	23	47	21	11	3	11	330	192	605	226	119	25	29	77	11	84	169	41	46	107	89
K09982	1310	7548	4666	588	7	1062	831	10356	2888	1064	387	52510	5440	2398	138	1371	6280	781	1088	518	771	1786	245	706	408	5844	6373	9570	22591	2096	1005	7946	3725	445	595	2717	7813	1171	34608	383
K09985	0	0	0	0	0	0	1	2	0	0	0	0	0	0	0	0	0	0	0	1	0	0	0	0	0	2	0	0	0	1	0	0	0	0	63	0	0	0	1	0
K09984	1369	7745	4851	618	7	1105	851	10362	3065	1092	405	52517	5772	2380	146	1401	6289	786	1120	536	818	1794	257	705	422	6223	7769	10308	22763	2240	1029	7958	3866	456	627	2916	7838	1227	34565	435
K09987	0	0	0	0	0	0	1	2	0	0	0	0	0	0	0	0	0	0	0	1	0	0	0	0	0	2	0	0	0	1	0	0	0	0	63	0	0	0	1	0
K09986	4	12	9	3	0	2	0	5	8	2	1	20	16	1	0	3	2	0	2	1	2	2	1	1	1	30	28	45	19	8	3	4	7	1	0	16	3	4	12	1
K09989	1803	338	1298	21	1286	40	135	2031	572	573	13	163	235	246	1102	1743	636	859	155	1008	33	2475	3476	21	5159	223	302	380	214	124	16667	4608	1828	1316	156	125	907	56	341	1602
K09988	5128	7879	5297	607	244	1092	3280	15044	8814	1118	399	53397	5545	6570	1418	2571	6878	1879	1146	12988	781	8053	5678	736	1408	6058	6416	9919	23633	2296	6032	11597	3874	8385	1460	2929	8515	1344	35740	1990
K12583	5	21	15	52	13	11	9	24	26	18	16	10	82	58	53	4	36	2	6	40	50	32	6	77	37	5	213	0	14	90	8	9	74	12	21	43	123	59	26	18
K12582	2324	10864	7586	1121	31	1915	1124	10512	5696	1598	694	53445	10545	6594	269	1844	6634	829	1604	833	1526	2168	491	734	706	13796	10707	24333	26359	4695	1659	8200	5701	697	636	6864	8286	2386	35224	612
K11720	3439	14427	10722	1697	206	2817	1496	10664	8739	2193	1072	53560	16050	6636	412	2367	6701	889	2168	1174	2346	2607	767	764	1022	22454	13763	39771	30274	7470	2394	8452	7679	970	992	11211	8772	3668	35665	1326
K09759	3895	354	1054	22	311	200	5368	6493	5977	369	6	75	41	38	2194	1756	678	1442	49	13565	10	7130	9229	71	3178	48	551	43	1931	513	4800	4551	141	12837	4859	155	913	197	1645	1839
K10985	973	3140	2777	507	3	813	2603	725	2678	551	279	17	4837	20	289	695	642	538	516	387	724	628	244	27	313	7550	2747	14094	3577	2481	2075	307	1815	275	38	3952	442	1169	356	216
K10984	977	3153	2821	507	9	842	2650	912	2690	656	279	49	4837	22	437	906	1237	864	542	453	724	918	253	27	323	7550	3258	14095	3818	2484	4045	308	1848	306	38	3955	786	1170	367	224
K07469	105	31	113	9	31	13	8	193	5820	8	2	9	6	7	912	26	8	26	5	11368	2	6167	1002	8	636	18	4	14	19	97	44	70	20	7523	745	98	39	100	792	89
K07464	4511	5099	4766	3475	3674	786	1401	11021	1734	2084	3206	1296	3987	4439	11734	13624	9279	8327	1581	9011	1414	5280	20752	13661	13557	84	7976	98	1097	7015	19330	26215	9243	7215	6334	6939	23758	4034	7474	10755
K07465	3	18	6	54	18	16	6	28	41	22	6	11	62	50	164	10	16	15	4	48	46	31	33	32	18	18	231	2	16	70	24	26	44	34	520	56	60	50	434	8
K07467	4838	2307	5355	570	8743	61	334	9178	12547	867	522	382	580	1554	7758	20845	7069	13668	313	32933	344	15689	36614	275	11918	99	304	65	717	565	36228	37144	2380	23223	9872	467	9311	537	4075	14553
K07460	12372	17201	13264	7616	4135	15156	27078	27340	15423	12755	4805	56155	15791	11525	12984	33205	18158	6141	12149	22514	3054	20892	26572	14759	21651	15502	36412	25707	37545	14355	25270	50023	20803	25330	21349	15075	38964	11572	46659	17065
K07461	6502	12930	12417	2925	9644	2493	25190	16866	14977	10663	1871	53964	12786	9165	5101	32986	12206	5638	4294	19713	2281	14038	23704	2376	10845	18370	16642	25647	38931	7446	25409	42464	10427	22458	2940	9007	22888	7247	38021	11805
K07462	13033	13593	12941	2937	10466	14584	26601	25324	15238	11865	2567	55327	12816	9190	7811	43185	12863	11782	10772	24500	2297	17951	31088	2536	15964	19370	17027	25722	39156	8188	27402	54730	11951	25927	17124	9100	26683	12024	41796	16893
K10679	4642	21677	15113	2248	59	3792	39797	20992	11360	3190	1362	105173	21017	4849	748	50722	12671	1687	3214	4022	3059	4322	987	1468	1507	27261	17532	48201	68076	9337	3286	39378	11194	12890	1957	13604	35752	4750	70358	2036
K10678	2418	11161	7840	1164	33	1967	1130	10511	5962	1651	725	53384	11018	6559	281	1892	6633	831	1652	858	1597	2186	500	736	722	14210	10917	25073	26482	4826	1722	8205	5714	711	641	7056	8305	2446	35222	624
K10670	5414	905	2428	96	4006	120	3008	9241	934	2513	70	132	247	463	2866	8086	1834	5607	193	7792	108	2051	15737	293	13841	1155	2846	22	2935	1444	43608	15372	4733	5324	1368	412	4543	467	1179	6527
K10673	7	21	16	6	0	4	1	1	17	3	2	0	32	0	0	4	1	0	3	2	5	3	2	0	2	60	52	89	22	16	5	2	13	1	0	31	3	7	2	1
K10672	1967	45	379	56	2128	28	236	2511	80	244	11	10	10	97	345	554	233	249	62	295	52	911	882	31	6983	10	63	4	980	122	26289	761	2146	1776	75	121	66	36	209	73
K10677	1297	7466	4625	586	48	1061	824	10335	2866	1055	386	51703	5409	2366	153	3423	6229	802	1077	515	769	2474	243	709	438	5757	5802	9454	22941	2098	988	12780	3661	498	589	2677	7868	1158	33851	388
K10676	0	0	0	0	0	0	0	0	0	0	0	0	0	0	1	0	0	0	0	0	0	0	0	0	0	0	212	0	0	0	0	0	0	0	0	0	0	0	0	0
K08724	297	195	196	492	272	62	371	1195	205	687	96	14	333	291	2004	9135	2754	4761	266	1672	120	438	427	1275	834	3799	392	11	189	800	1771	100	419	464	98	401	4877	4099	304	341
K08722	2885	11354	8630	1518	487	2164	3159	11182	6736	8276	961	53538	11655	7081	1652	2910	7558	1046	3928	2024	1617	5705	2864	802	2808	14785	13019	25464	28332	5280	6516	9961	7278	4311	1648	7652	8812	2652	35827	4450
K08723	2275	10705	7444	1098	8	1857	1073	10490	5570	1573	671	53365	10299	6532	263	1821	6620	824	1580	819	1496	2149	484	732	696	13520	8607	23882	26155	4612	1629	8177	5640	687	633	6735	8260	2357	35164	594
K08720	0	0	0	0	0	0	0	0	0	0	0	0	0	0	0	0	0	0	0	0	0	0	0	0	0	0	155	0	0	0	0	0	0	0	0	0	0	0	0	0
K08721	1	4	2	1	0	0	0	0	3	1	0	1	6	5	0	1	0	0	0	0	1	0	1	0	0	6	1174	11	4	4	0	1	1	0	0	3	0	1	1	0
K08728	9	171	191	391	8	63	72	2	141	41	18	13	275	241	8	1	1903	2	12	4	36	152	41	1377	369	5005	494	1	144	769	692	872	323	62	27	151	1429	4165	99	15
K00119	10	31	29	5	0	8	5	13	33	4	2	61	48	4	2	8	191	2	4	5	6	6	3	12	3	61	33	125	57	25	5	10	18	2	49	41	12	17	34	40
K00118	2	4	3	6	22	2	18814	4	4	1	1	6	4	8	108	23512	4	3	3	1182	4	4	6	2	52	2	0	10	7782	22	6	11508	2	5753	6	6	9614	2	25	7
K00449	1372	7724	4845	638	14	1114	850	10241	3073	1111	422	51726	5802	2377	180	1394	6235	768	1121	536	827	1781	262	738	443	6261	6240	10379	22347	2266	1045	7810	3870	463	680	2969	7780	1243	33861	493
K00448	1372	7724	4845	638	14	1114	850	10241	3073	1111	422	51726	5802	2377	180	1393	6235	768	1121	536	827	1780	260	738	443	6261	6238	10379	22332	2257	1045	7810	3870	463	599	2966	7780	1243	33861	411
K00446	5	17	11	14	6	4	9	17	3	18	14	2	20	13	34	2	25	2	7	5	6	14	6	48	22	0	177	0	6	36	20	0	40	10	18	30	104	18	14	21
K00117	2324	10857	7580	1131	52	1910	38736	10523	5687	1594	688	54216	10527	10667	482	48868	6925	835	1610	3195	1534	2172	499	743	810	13704	8919	24179	42028	4713	1664	31253	5636	12200	650	6828	27552	2377	35492	612
K00116	3687	18487	12484	2145	143	3005	20964	20889	8828	3315	1141	105944	16237	13206	655	26731	13246	1634	2880	2595	2356	4036	897	1475	1368	19881	16850	34338	56487	6981	2863	27573	9671	7031	1552	9808	25673	3625	69397	1304
K00111	13921	23500	19201	3070	2857	4300	24705	33500	13473	6035	1569	106571	22288	9864	4397	36164	16203	6768	4181	10741	3280	9583	24210	2512	13831	31285	25461	49920	66741	12061	26869	53903	15449	16017	7035	14694	31206	8093	72928	10602
K00113	2365	10880	7598	1127	205	1929	1220	10512	5707	1618	750	52656	10561	2453	272	1847	6348	928	1623	837	1535	2209	548	735	704	14064	10698	24156	26311	4699	1670	8194	5607	707	671	6811	8288	2395	35066	951
K00112	2375	10880	7598	1126	183	1929	1209	10521	5707	1615	740	52656	10561	2453	272	1857	6349	928	1624	904	1535	2205	570	735	710	14026	10493	24156	26312	4699	1669	8199	5607	705	671	6812	8287	2396	35074	939
K01531	9619	22327	19283	5192	6306	3937	3742	29081	10001	3897	1872	105649	17453	11039	4802	16706	19315	11154	4130	11597	2894	7691	42988	2640	8950	21127	27191	34529	50117	8351	13085	66573	11895	7278	4286	10694	25995	7349	71838	21904
K04720	12852	9865	10138	967	4642	12650	5674	26274	16361	8756	1096	53337	6177	3319	6887	15903	9887	9634	9072	35237	803	24595	47597	889	19040	6384	10577	9549	24896	4219	38892	52355	10125	31132	19614	3665	14586	5767	40458	21824
K01533	13501	15392	12975	8415	11881	14804	46520	30562	14689	14076	5566	57429	13005	13676	16160	66380	21963	11903	12080	26730	3206	21271	31111	16284	24201	15212	30295	13174	45461	13838	27814	67284	19769	32646	22528	12641	53395	13202	48803	19745
K01534	31511	29506	30879	4717	18436	29221	51186	58417	41766	23498	4055	110818	25278	16504	20994	102519	27702	34010	21972	84662	3855	51428	115917	6620	40416	45375	34249	51203	78420	17688	75090	171825	26796	73236	43180	17866	66016	29748	86593	58776
K01535	0	72	0	233	0	0	17	0	0	0	7	0	0	0	0	4	127	0	0	1	0	0	0	459	0	0	0	0	0	1	5	0	93	31	6	45	678	2350	21	3
K01537	10662	2493	5827	1390	10345	12756	24668	16451	9464	4314	1622	1912	1513	2558	10536	50979	7616	15899	7201	25887	728	17232	29544	1643	16251	4720	5583	847	12984	3395	30720	47520	6546	23609	15678	1683	22215	8664	6968	12570
K14605	0	0	0	0	0	0	0	8	1	0	0	0	0	0	67	1	0	0	0	2	0	1	1	0	2	4	0	1	0	16	1	0	3	0	258	4	0	2	206	1
K14606	0	0	0	0	0	0	0	8	1	0	0	0	0	0	67	1	0	0	0	2	0	1	1	0	2	4	0	1	0	16	1	0	3	0	258	4	0	2	206	1
K00413	131	415	367	63	2	103	43	37	364	71	40	105	652	23	17	68	21	8	63	42	91	38	20	4	28	707	472	1300	389	258	99	37	162	24	153	376	56	103	97	102
K10120	106	32	115	9	71	6	12	210	5822	9	2	10	10	32	919	2093	8	38	3	11368	2	6894	1006	9	656	18	5	14	20	98	1356	5029	20	7589	752	98	248	102	813	96
K05600	3	10	8	3	0	2	0	1	8	2	1	0	16	0	0	2	0	0	2	1	2	1	1	0	1	30	26	45	11	8	3	1	7	1	0	16	1	3	1	0
K05777	2374	10915	7624	1137	198	1905	3567	10946	5753	1723	748	52582	10637	2494	592	2024	6433	1259	1645	1127	1549	2227	1350	749	755	14102	10029	24279	26294	5039	3084	8436	5650	746	723	6854	8316	2420	35198	777
K03972	2349	10834	7582	1130	204	1905	1184	10342	5736	1620	755	51741	10603	2367	272	1837	6257	812	1611	828	1546	2168	505	717	705	14117	9065	24266	25776	4708	1694	8028	5547	703	628	6817	8103	2388	34201	736
K03973	3706	12096	9512	1350	839	2180	3885	12692	6362	2358	745	53536	11386	6803	1193	5201	8423	3774	1819	3961	1637	2297	13641	1271	2000	16861	11060	25448	27417	5408	2856	21735	6185	2206	1047	7372	11181	3859	35841	7026
K03970	2438	11236	7916	1177	9	2009	1145	10527	6012	1656	721	53452	11132	6600	283	1903	6641	833	1663	867	1609	2191	507	735	728	14362	10932	25444	26644	4883	1702	8217	5835	714	639	7181	8323	2471	35260	614
K03971	2308	10812	7546	1112	9	1900	1107	10499	5656	1588	680	53385	10465	6565	267	1836	6625	827	1597	828	1517	2159	487	733	704	13691	8804	24200	26301	4666	1652	8185	5682	692	635	6825	8274	2377	35185	598
K03976	10544	2308	4982	1740	10230	12548	6520	14743	9149	10148	1771	1784	1612	2577	7283	17746	6268	10925	9065	22426	670	15725	30543	1789	14798	4486	5595	95	4585	3155	25394	34986	6055	19339	15564	1835	9048	9514	6039	15735
K03977	14318	18140	15082	9099	11803	15418	27770	30300	16742	14356	5778	56538	16833	13385	15985	43210	22261	11801	12458	25479	3706	21547	31272	16388	24213	19456	37150	25884	39311	15557	28231	54837	21426	27063	21937	16109	44544	16028	47750	19657
K03974	2438	11236	7916	1177	9	2009	1145	10527	6012	1656	721	53452	11132	6600	283	1903	6641	833	1663	867	1609	2191	507	735	728	14362	10932	25444	26644	4883	1702	8217	5835	714	639	7181	8323	2471	35260	614
K03975	6690	15969	10101	8089	1829	3506	22570	19258	7793	5573	4566	55938	15081	10938	8771	25517	18102	1886	8959	4427	3025	6602	2835	16360	13033	16919	31189	25138	35568	12840	3764	20757	15822	8200	14414	14326	37834	17910	43968	3755
K03978	12972	13618	12965	2951	10463	14594	7902	25308	15252	12363	2578	55333	12874	9213	7579	19682	12935	11782	10887	23309	2296	18075	31193	2534	15912	19431	17135	25847	31491	8134	27449	43238	12055	20248	16597	9151	17410	12017	41375	17073
K03979	14286	18140	15082	9100	11526	15418	27788	30299	16741	14355	5775	56537	16834	13385	15977	43209	22260	11851	12250	25335	3706	21458	31279	16390	21293	19468	37181	25883	39311	15557	28231	54837	21426	27062	21937	16108	44545	16032	47747	19658
K13378	6923	11374	7702	1145	15	14021	2329	15879	5990	1753	1314	54723	10752	6599	439	2100	6641	2036	7928	1979	1556	5280	4193	796	880	14482	10614	24711	26471	4998	1787	8218	7188	1209	9648	6985	8316	7063	37704	3861
K02372	13974	13344	13044	3182	10475	3056	26711	26759	15140	12462	3051	56303	13000	9339	7456	42879	13820	11968	14572	23626	2317	16369	31163	3428	16183	21421	17214	25799	39148	8172	27499	55452	10789	24927	21988	9232	27446	17812	43000	13990
K02371	11951	9650	9325	2383	10366	13520	9235	24658	6399	18342	2365	53475	7411	5067	6052	16762	11737	11648	12340	10589	1421	11446	32047	1989	14381	7789	13616	9512	27983	4404	26855	36390	9985	13245	15396	4797	15772	9253	38535	19892
K02377	10107	3918	3401	554	267	13060	20573	10924	8798	2607	1421	3339	4997	141	1640	25178	347	2702	11438	14933	747	10417	10411	222	2458	8265	3533	14382	12560	3016	2469	15193	3480	14895	17274	4211	10980	9798	6767	5360
K02379	2697	11572	8438	1328	1316	2122	20262	10796	12160	3969	855	53557	11702	6743	1397	25635	6786	928	1983	13653	1736	9088	1776	832	5644	15246	11907	26292	34952	5318	14123	20077	7316	15170	1772	7643	18177	2734	36256	1545
K03394	17498	17208	14273	1751	3315	14321	11128	40846	19232	18034	2164	106331	12087	5913	7085	16454	15898	10697	16698	35328	1571	28123	49344	1760	13841	12356	18915	18999	50952	6551	30493	56753	13428	32557	28549	6718	21788	10937	76614	24739
K03395	3	10	8	3	0	2	0	1	8	2	1	0	16	0	0	2	0	0	2	1	2	1	1	0	1	30	26	45	11	8	3	1	7	1	0	16	1	3	1	0
K03392	5	17	11	14	7	10	9	17	4	18	14	2	20	13	34	2	25	0	15	5	6	17	7	48	22	0	70	0	11	36	61	0	51	10	18	31	104	19	17	25
K03390	130	34	113	13	32	20	37	205	5821	41	3	13	9	9	912	23	9	84	31	11547	2	6176	1163	10	639	20	13	15	30	99	51	71	27	7537	787	103	42	115	801	121
K03391	1	4	4	4	2	1	4	4	4	12	4	0	7	7	12	0	6	0	8	0	1	8	7	21	16	1	23	0	6	36	18	2	19	6	6	15	20	8	8	17
K03399	1589	7531	4831	852	1186	1346	2824	10331	3606	7895	568	51895	5912	2683	237	1613	6572	892	3209	593	774	3302	2610	716	3753	5793	10306	9452	24277	3041	13839	8177	6660	2902	1100	3218	7750	1274	34024	4018
K12136	1022	3252	2875	524	215	841	377	167	3016	537	349	20	4993	27	226	513	196	96	526	374	755	405	495	27	292	8065	3503	14370	3619	2642	649	265	1906	258	78	4113	490	1230	391	340
K12137	1046	3231	2859	525	450	843	369	124	2760	572	351	22	4995	28	132	464	52	44	731	586	752	421	276	27	3211	8066	3544	14371	3630	2566	657	221	1845	265	48	4032	442	1200	365	366
K06610	32	111	85	40	16	30	15	200	101	47	18	6	161	24	73	19	402	15	22	21	23	28	30	75	29	150	153	268	81	92	43	21	69	33	23	129	110	81	118	13
K12138	73	123	121	17	276	51	36	9	108	21	15	17	201	10	8	20	6	2	228	288	28	17	10	1	2925	188	1323	347	156	65	23	8	41	7	2	97	15	30	24	6
K12139	71	8	15	8	620	23	202	3	8	34	118	11	12	8	8	2	11	0	222	279	7	99	48	1	2926	760	1618	22	69	74	44	3	4	23	14	8	3	18	9	254
K11444	1	6	3	0	0	1	2	11	1	0	0	58	2	1	0	2	6	1	0	0	0	1	0	1	0	4	4	4	19	1	1	7	3	1	0	2	7	1	28	0
K11440	0	0	1	0	1	0	2	3	2	3	0	0	0	0	1	19	1	2	3	1	0	2	12	1	1	1	1	0	3	18	12	12	5	2	1	0	2	0	1	7
K11443	1	12	8	0	1	3	4	22	3	1	0	115	4	3	0	5	13	1	2	1	0	3	2	2	8	8	9	7	37	2	2	15	6	1	1	4	14	6	56	2
K00612	25	14	9	24	41	13	18939	28	26	522	15	67	37	27	236	23648	13	43	145	1232	6	76	173	10	58	10	129	17	7887	290	91	11667	108	5862	41	43	9634	14	64	226
K00613	12	28	23	2	42	2	16	49	268	1499	3	20	13	30	102	51	151	52	14	104	4	87	264	2	911	108	216	204	50	120	10	49	159	503	34	152	59	50	36	6
K00610	13579	17225	12904	6963	2470	15098	6473	28343	13982	4579	4508	56099	15099	10984	12496	9891	17931	6480	9677	21156	2952	19099	27137	14605	14558	14954	31355	25515	28639	12767	13236	32548	17418	17583	20458	14193	29563	11304	46212	14567
K00611	10505	16796	13401	7732	8502	3474	26624	25371	16879	15615	4624	55986	16335	12164	15519	40525	21405	7680	6277	21887	3306	20263	14788	15430	28198	18271	37516	26352	40967	15017	30128	43377	20427	26002	12462	15665	41279	7858	45571	9660
K00616	16496	28181	20394	9304	6155	17414	31456	40377	20714	15491	5567	109714	26356	18042	13408	38553	27044	9354	13964	24503	4646	21752	27816	16229	27835	29442	45847	50016	67737	19145	37280	57972	27055	27129	22082	22040	49321	17172	82430	17910
K00614	7	24	20	23	438	4	2	2	471	21	18	15	32	3	24	6	87	12	3	7	12	8	23	18	22	62	70	89	40	19	7	44	17	3	2	34	22	83	14	8
K00615	66392	101090	75095	16279	20733	28542	58386	184350	57745	37587	11257	583317	77636	59090	29751	92526	96179	43662	36488	69527	12385	57665	120897	24110	61872	86137	111859	136861	288667	43608	114010	223521	68959	65039	50568	48946	139122	38502	399771	58047
K00619	53	163	142	151	27	56	36	145	155	96	31	101	286	69	75	32	125	19	47	63	80	61	58	65	196	210	2199	371	171	128	70	42	161	57	82	179	166	98	183	100
K10240	38	79	30	77	41	20	143	252	39	601	58	20	94	76	159	6	118	5	178	17	20	122	117	197	104	2	414	1	88	99	119	5	248	122	103	134	304	75	161	271
K10241	38	79	30	77	41	20	143	252	38	600	58	20	94	76	159	6	118	5	172	17	20	120	117	197	104	2	414	1	82	99	81	5	237	122	103	134	304	75	161	266
K10242	24	87	35	72	25	16	24	249	23	39	52	23	77	77	212	2	144	0	23	21	19	63	1	252	131	0	408	0	0	113	76	1	177	21	88	132	360	79	176	52
K10243	1261	4560	1990	5831	1266	823	1038	5072	1349	1967	3176	1875	3918	4108	8211	28	9380	45	1551	1104	1383	3461	56	13857	7882	51	20150	66	443	7374	741	173	9406	974	5040	6910	17664	3990	6794	2523
K04110	1	2	1	0	0	0	3	2	1	10	2	0	2	0	2	2	0	1	5	0	0	6	7	6	2	1	6	0	29	19	18	0	8	6	116	10	6	2	2	136
K04117	0	3	2	2	0	0	0	2	2	1	2	0	4	7	10	0	5	0	2	0	1	4	1	14	6	1	18	0	8	35	2	0	10	1	35	10	13	2	6	46
K04116	0	2	2	2	0	0	0	2	2	1	2	0	4	7	10	0	5	0	2	0	1	4	0	14	6	0	17	0	0	30	2	0	10	1	3	9	13	2	6	4
K05517	2348	10939	7649	1130	9	1910	1095	10512	5769	1607	692	53431	10666	6575	271	1856	6635	829	1617	842	1546	2169	493	734	709	13884	10596	24571	26359	4732	1656	8198	5725	698	636	6928	8294	2404	35226	604
K07705	1916	32	24	24	159	25	133	2345	39	572	27	20	31	21	209	159	50	116	177	51	8	83	891	16	64	9	117	3	983	32	347	118	124	155	47	37	36	18	59	246
K07704	2000	58	42	25	765	29	2509	2828	300	2092	36	23	34	24	341	250	278	348	618	741	12	195	1177	19	6974	16	128	6	1143	118	1682	260	278	671	84	126	101	61	98	262
K07707	1658	504	1092	737	8996	189	2752	2366	1088	1249	689	369	166	457	1316	1148	2480	1534	43	1167	250	716	4967	953	4764	395	380	13	2062	291	14548	3827	1422	936	177	318	1942	3516	854	1994
K07706	1627	431	845	462	4408	168	2688	2333	780	718	369	206	124	384	812	978	1849	1220	24	1453	136	187	4232	648	910	26	206	6	1376	85	2333	3468	256	410	130	134	1326	2512	724	1738
K07701	2309	10818	7540	1114	9	1882	1083	10497	5664	1589	680	53380	10475	6569	266	1837	6624	827	1598	829	1519	2159	487	733	704	13706	10334	24233	26248	4671	1643	8185	5685	692	635	6833	8275	2378	35183	598
K07700	3650	18441	12279	1717	16	2964	1918	20738	8648	2661	1073	104442	16098	4842	408	3212	12552	1594	2694	1356	2315	3924	733	1419	1112	19680	16393	34077	48362	6801	2645	15964	9382	1136	1214	9615	15905	3556	68917	981
K07703	3603	18275	12154	1697	16	2929	1902	20710	8522	2641	1064	105083	15869	8902	403	3187	12825	1593	2673	1338	2287	3902	726	1422	1105	19454	16116	33661	48339	6736	2627	15980	9331	1130	1214	9492	15922	3530	68853	977
K07702	3651	18444	12285	1718	16	2965	1919	20738	8651	2662	1073	104442	16104	4842	409	3212	12553	1594	2694	1356	2315	3924	733	1419	1113	19687	16394	34098	48366	6802	2646	15964	9386	1136	1214	9621	15905	3557	68917	981
K07709	2257	10595	7376	1090	8	1857	1059	10331	5528	1558	663	51724	10231	2352	260	1798	6244	809	1571	807	1492	2099	472	715	685	13300	8309	23526	25575	4542	1607	8010	5457	676	616	6612	8076	2321	34173	586
K07708	2452	11280	7954	1185	9	2018	1150	10544	6053	1662	724	53533	11196	6604	285	1918	6651	845	1668	874	1617	2199	511	737	733	14454	10993	25614	26763	4921	1711	8231	5860	717	943	7243	8336	2484	35306	973
K01955	27376	18839	15602	9089	10847	27455	32125	46629	17015	15364	6731	59009	16653	12992	19526	61907	24569	22333	23560	30767	3580	26274	45113	16436	21758	18440	36785	25829	41137	15672	26267	75290	21929	29000	41852	15995	51355	25098	52709	25940
K09934	963	3137	2760	507	1	797	240	117	2669	506	279	10	4837	19	123	448	42	43	492	298	724	355	233	26	284	7550	2313	14093	3481	2476	616	214	1809	238	37	3950	428	1168	343	207
K09935	4996	8124	7347	3944	2528	1715	20387	9164	9835	2676	3441	1403	8780	4379	10279	30212	7418	3628	1934	17904	2128	10688	17552	13494	9123	7640	10136	14203	13046	9322	4585	33440	9877	16853	6093	10761	30289	5105	7730	10415
K06216	2	26	87	3	4	23	15	0	68	1	3	3	136	119	3	0	415	1	4	1	18	12	17	344	181	2496	22	0	24	381	13	7	94	6	9	45	424	478	33	1
K09937	2347	10932	7646	1130	9	1915	1094	10503	5767	1607	692	53386	10663	6571	271	1860	6628	839	1619	841	1546	2168	494	734	709	13880	10571	24558	26376	4735	1659	8189	5721	697	906	6930	8287	2403	35201	918
K13745	1383	7801	4881	626	30	1111	868	10399	3094	1112	427	54175	5822	10690	151	1407	6879	787	1130	544	819	1828	270	715	435	6495	7106	10666	22919	2302	1070	7985	4017	469	603	3043	7877	1250	34728	420
K13746	0	0	0	0	0	0	0	0	0	0	0	0	0	0	0	0	0	0	0	0	0	0	0	0	0	0	155	0	0	0	0	0	0	0	0	0	0	0	0	0
K13747	6640	1823	3419	801	4190	12338	41891	9930	7277	1184	1158	1553	1043	1500	5406	62663	2942	8870	6538	21269	467	13245	21915	302	5594	1017	830	815	16839	1097	6559	52499	2457	24797	14237	946	25888	5097	4889	10160
K13740	0	1	0	0	0	0	0	1	0	0	0	10	0	0	0	0	1	0	0	0	0	0	0	0	0	0	213	0	2	0	0	1	0	0	0	0	1	0	4	0
K13741	0	1	0	0	0	0	0	1	0	0	0	10	0	0	0	0	1	0	0	0	0	0	0	0	0	0	213	0	2	0	0	1	0	0	0	0	1	0	4	0
K06211	3974	11070	8013	1142	408	1927	1350	12332	5774	2135	765	53485	10589	6625	499	2747	6811	1554	1762	1632	1533	2347	4052	742	1310	14174	11019	24336	26461	4760	3464	11416	5801	1197	730	6898	8881	2418	35428	2382
K06212	2567	11239	7925	1176	531	2003	1311	10688	6271	3170	791	53455	11093	6601	416	2147	6864	984	1887	1311	1610	2270	938	740	4615	14712	11295	25339	26643	4987	1774	8607	5890	1443	4327	7231	8393	2509	35350	807
K09933	2402	11106	7792	1159	9	1961	1112	10524	5909	1636	708	53434	10922	6576	278	1887	6636	833	1647	857	1580	2190	505	734	725	14199	10396	25145	26511	4835	1683	8209	5802	709	729	7101	8309	2452	35235	694
K02618	2273	10700	7436	1109	14	1855	1078	10504	5554	1577	678	52601	10281	2433	292	1825	6358	824	1579	820	1500	2153	480	774	712	13397	8249	23679	26127	4613	1621	8176	5573	688	729	6704	8350	2358	35011	682
K02619	7071	11863	8649	1747	1412	14136	2497	16267	6423	2095	1468	54778	11388	7120	644	2291	6976	2098	8027	1966	1730	5932	4315	946	4377	15035	12066	25638	27010	5278	14800	8545	8529	1775	9727	7415	8506	7218	38009	4015
K02968	14296	18112	15046	9099	11799	15394	27747	30269	16717	14347	5777	56464	16798	13366	15946	43017	22191	11769	12454	25517	3704	21438	31229	16383	23683	19410	37081	25773	39176	15523	28205	46042	21399	26787	18294	16072	44514	16014	47586	19649
K02967	14317	18140	15082	9099	11803	15281	27553	30299	16742	14151	5778	56538	16833	13385	15978	43209	22261	11798	12458	25441	3706	21450	31190	16390	23862	19469	37182	25884	38646	15552	28191	54836	21383	26979	21935	16109	44547	16033	47747	19630
K02616	2294	10716	7448	1131	31	1865	1196	10513	5584	2089	693	52602	10329	2457	305	1829	6366	830	1725	823	1505	2224	592	790	721	13429	8395	23724	26208	4646	1729	8180	5695	789	683	6753	8369	2372	35021	815
K02965	14307	18108	15059	9096	11802	15413	27785	30291	16718	14351	5776	56517	16788	13382	15977	43201	22258	11846	12452	25606	3703	21445	31280	16389	23860	19422	36843	25809	39281	15525	28208	54831	21407	26990	21936	16089	44542	16028	47733	19653
K02611	2292	10707	7441	1128	31	1864	1199	10514	5577	2098	694	52602	10315	2457	306	1828	6365	830	1729	822	1503	2227	597	796	722	13399	8374	23680	26211	4648	1744	8179	5696	794	718	6744	8374	2370	35022	869
K02613	2280	10703	7439	1144	21	1868	1083	10517	5576	1588	680	52610	10341	2471	304	1826	6364	828	1588	855	1543	2177	488	795	723	13403	8273	23680	26134	4639	1625	8187	5608	696	695	6711	8364	2402	35020	652
K03569	16761	14485	15538	2900	5720	14995	29282	30625	21358	20516	1979	55380	13319	8817	10934	51414	15628	15846	13651	42786	1894	30259	54884	3535	25763	23268	22207	25916	41382	9885	51291	86871	16460	43595	23452	9580	32475	16210	44296	28924
K03568	4249	11766	8255	1208	1219	13843	1618	12523	6381	2158	836	53689	11382	6650	752	2469	7267	1428	2618	1672	1649	5489	2392	762	4412	15531	12816	25928	27832	5276	16184	8469	8424	1777	1974	7345	8392	2737	36161	4023
K03565	14030	18078	14901	8756	11560	15397	8782	29085	16340	14249	5751	56516	16757	13279	13741	10447	20994	7285	12356	22589	3674	21262	30750	16372	23420	19402	37073	25776	31457	15087	27254	42785	21273	20892	17913	15904	31528	15950	47161	19543
K06218	1155	3717	3236	602	297	933	301	302	3099	600	344	839	5629	88	187	547	169	65	788	631	839	448	262	98	3308	8378	3490	15621	4197	2813	748	360	2086	278	73	4430	737	1312	971	242
K03567	2438	11236	7916	1177	9	2016	1145	10527	6012	1656	721	53452	11132	6600	283	1907	6641	843	1665	867	1609	2191	507	735	728	14362	10932	25444	26678	4883	1706	8217	5835	714	861	7185	8323	2471	35263	890
K03566	6654	34723	22689	3084	226	5399	3811	41424	15458	4995	2044	211270	28912	21975	737	6139	25964	3164	5060	2505	4127	7617	1306	2828	2011	33872	31104	57061	94399	11711	4827	31853	17341	2102	2623	16138	31578	6188	137861	2132
K03561	18594	21134	13577	2790	877	40132	125121	37100	11228	22090	3803	109273	19854	9895	1875	145372	12989	5419	28784	11900	2659	16826	18614	1683	2137	24031	25446	38397	100923	8585	6899	85309	15964	43110	31173	12242	73977	18129	77917	22553
K03560	2477	11290	7962	1190	204	2020	1252	10547	6070	1684	793	53549	11213	6617	289	1919	6659	846	1676	877	1622	2252	534	738	739	14901	11433	25678	26794	4970	1734	8238	5869	730	952	7261	8344	2500	35322	1114
K03563	7839	11714	9939	1226	1755	2227	4443	17083	6700	3295	816	53544	11284	6885	1845	4830	7628	2815	2062	3825	1635	5491	8577	816	6837	14883	12309	25623	28751	5133	23144	24923	7876	4082	1017	7315	9905	2602	36036	4157
K03562	2477	11290	7962	1190	204	2027	1253	10549	6070	1684	793	53549	11213	6617	289	1919	6659	846	1678	878	1622	2252	534	738	739	14904	11433	25678	26794	4972	1738	8238	5869	730	1015	7261	8344	2500	35326	1114
K06430	0	0	0	0	0	0	1	1	2	3	0	0	0	0	0	0	0	0	3	0	0	2	0	1	1	1	1	0	3	18	12	1	5	1	1	0	0	0	0	3
K01709	6310	418	208	12	67	12171	22803	7974	297	385	601	1289	13	16	582	24175	180	1456	6168	2743	10	3302	4417	90	681	530	419	26	9513	583	2328	20530	1498	7081	8826	33	9685	4527	2582	3163
K01708	2311	10818	7541	1114	10	1895	1085	10622	5666	1592	681	53380	10475	6569	267	1851	6646	873	1600	834	1519	2163	493	738	717	13707	10315	24233	27103	4695	2972	8216	5690	697	684	6836	8275	2378	35186	641
K01707	0	0	0	0	0	0	1	1	2	3	0	0	0	0	0	1	0	0	3	0	0	2	2	1	1	1	2	0	10	23	12	1	5	1	49	2	0	0	0	42
K01706	6146	10913	7590	1267	24	1924	3679	15281	5736	1639	684	53367	10467	6545	507	2362	6880	1350	1636	1089	1518	2231	2107	918	1225	13604	10239	24029	28850	4685	3130	8791	5639	1641	4388	6792	8551	3210	35214	702
K01704	37784	36255	30611	16451	22424	30423	57845	71814	44027	27506	11318	113022	33298	26272	34492	90018	41630	25460	23969	75217	7197	56398	71480	30235	42099	31912	59971	52138	84072	28869	59664	110060	39847	70933	49213	31580	86781	24057	97331	40669
K01703	37785	36256	30467	16453	22404	30437	57847	71920	44029	27512	11320	113023	33302	26274	34487	90068	41609	25484	23971	75281	7193	56403	71473	30249	42115	31910	59955	52140	84908	28878	58225	118630	39853	70933	49220	31587	86800	24063	97362	40677
K14165	0	2	1	0	0	0	0	4	0	0	0	20	0	1	0	2	2	0	0	0	0	1	1	0	0	0	2	0	15	4	0	3	1	0	49	2	2	0	11	39
K14166	0	4	13	1	2	3	5	2	15	4	1	0	19	19	1	0	26	1	4	1	3	3	4	30	25	178	4	0	5	50	14	4	15	1	1	5	14	46	3	6
K14161	10	42	21	41	40	15	18825	36	27	21	19	68	31	41	168	23522	50	18	7	1198	14	30	35	69	84	10	450	13	7809	97	30	11530	50	5785	74	83	9777	30	85	62
K14160	1	6	3	0	0	1	2	11	1	1	0	58	2	1	0	7	6	12	0	0	0	2	2	1	0	4	4	4	60	6	1	7	3	1	271	8	7	1	28	315
K14162	11	32	22	73	44	22	18829	41	47	40	21	76	88	72	171	23524	49	20	13	1231	56	49	45	80	89	14	460	13	7828	101	48	11538	82	5795	77	86	9773	68	86	73
K05396	5573	18447	12294	1723	31	2985	4487	23278	8672	2685	1086	105166	16091	8939	705	3531	12960	1896	2720	1526	2315	3965	1491	1465	1918	19648	15131	34022	49399	7132	2823	16359	9405	1928	1511	9620	15994	3570	69153	1295
K03709	60	746	1628	2098	7401	118	19082	593	1733	836	992	284	1010	1934	1391	23826	3053	996	110	1717	673	453	1165	1535	1351	2795	938	63	8673	1016	1225	12813	557	6038	203	1025	11020	4223	667	666
K03708	347	754	1747	1646	8544	426	2368	292	2241	8384	1139	340	1472	2159	1027	542	2883	761	2425	915	644	2046	3555	1595	4434	3886	5432	24	3409	2124	14973	1776	3658	2763	687	1520	1296	4513	833	4463
K08160	2343	10937	7639	1131	10	1907	1095	10522	5758	1604	694	54233	10652	10709	271	1855	6926	830	1617	841	1542	2175	496	735	716	14000	9071	24742	26403	4763	1666	8203	5819	701	636	6984	8303	2415	35240	605
K03701	23838	23409	17575	15280	13661	28360	49100	44563	18622	16976	9594	59781	20858	21680	25399	71613	33286	15641	20726	31857	5070	28091	39774	31184	35499	22541	58321	25958	48203	23671	30880	70127	32518	35504	36655	23196	74625	28349	56649	27564
K03700	5490	1835	3928	1414	8588	143	3222	8716	7547	1490	971	387	1126	1982	5853	15947	4829	9391	325	19788	658	8740	24222	1666	5858	3951	798	141	2046	1517	8809	24038	682	15366	5970	1203	8452	4675	3065	8908
K03703	11474	17177	13320	9082	10848	15406	27764	26825	16692	14348	5773	56438	16726	13294	14973	39064	21445	8411	12448	22000	3696	21404	15136	16375	22997	19465	37197	25877	39308	15462	25846	29705	21424	25414	21648	16046	41483	15975	47054	12062
K03702	14313	18129	15074	9100	11803	15416	27787	30297	16726	14338	5778	56523	16817	13372	15983	43209	22257	11846	12457	25645	3705	21527	31304	16389	23861	19433	37159	25821	39274	15546	28222	54830	21418	26992	21936	16092	44540	16026	47733	19656
K03705	7204	6446	6954	7518	11228	1302	6466	14274	10345	12504	4336	1785	5560	6664	15375	17543	15515	9764	4232	22078	2056	16056	26954	15583	19668	4023	25736	172	4604	10303	26300	35030	13989	19978	11945	8775	26575	8852	9887	15310
K03704	35340	102408	74070	19118	11896	18183	24359	118816	60505	30406	10025	476773	97349	52617	20773	45149	80884	23716	19172	34462	15178	37599	37794	24194	39236	130765	118771	206757	240036	53230	83041	106793	69790	31820	18583	67382	105849	34026	324109	23084
K03707	5084	23150	14180	9125	5195	4212	4400	30162	9662	7480	7536	106662	19244	17492	17427	3492	27491	1866	5507	3745	4538	12395	1082	29556	17467	15249	36849	19681	45545	18666	6931	17819	24835	3531	11271	19733	50714	13230	79325	6791
K03706	5238	1681	4052	1015	9473	159	3106	7682	7955	2053	950	437	964	1901	4110	7235	3117	5013	322	18248	637	9147	24044	612	8318	1417	3751	66	2295	2021	19685	24279	2905	15625	5933	1146	3757	961	2852	8930
K06288	0	0	0	0	0	0	1	1	2	3	0	0	0	0	0	0	0	0	3	0	0	2	0	1	1	1	1	0	3	18	12	1	5	1	1	0	0	0	0	3
K06283	5136	1100	3356	101	2155	232	3250	7183	1119	1982	21	230	166	407	2686	5989	2382	4174	398	6345	17	3558	17630	86	7283	42	3349	29	2121	1450	21126	19618	3401	4986	4733	218	3649	154	1441	8208
K06282	2329	6536	5738	1307	377	1838	4774	774	6009	8773	821	238	10450	356	397	1054	367	419	3140	771	1491	1985	3101	73	1536	15736	8668	28637	8799	5168	2657	640	4255	2939	876	8557	1005	2526	899	4399
K06281	2326	6534	5738	1304	375	1835	4767	774	6005	8740	819	237	10447	352	397	1054	367	418	3117	771	1491	1973	3070	72	1535	15735	8659	28636	8788	5167	2650	639	4250	2912	872	8550	1004	2525	898	4370
K06287	14384	17896	14151	8081	7730	15441	27564	30127	15907	14001	5088	56491	16582	11769	15482	43212	20543	11536	12455	25473	3202	21367	30907	15688	23529	18260	36469	26862	39291	14979	27977	53798	21334	26864	22172	15546	43812	14611	47628	19550
K06286	50	687	1367	1377	7363	96	338	154	1482	1363	953	258	960	1777	986	92	2589	601	200	316	642	302	1168	1559	1106	3858	723	17	959	1132	318	1180	536	296	155	961	1535	4374	496	790
K06285	24	5	2	23	23	12	153	19	27	617	16	2	34	22	5	6	2	6	184	527	3	90	144	4	17	4	124	1	111	43	139	12	119	141	48	41	10	34	218	259
K06284	2133	130	977	103	205	374	1117	3009	577	1765	22	131	80	253	1556	1259	1057	413	350	1402	14	3081	1258	112	2528	210	988	21	3688	440	6944	10555	1058	2680	710	98	548	139	697	567
K08161	3933	18708	12447	2372	184	3159	3752	20908	8998	8819	1274	105950	16793	9383	437	3270	14274	1692	4792	1385	2338	5066	3008	2508	1346	22346	18365	33993	50414	7239	3640	17054	10086	3101	1753	10143	17842	7425	69944	4525
K06438	3736	952	2917	113	2068	233	3281	6276	6928	1795	23	220	164	421	3752	6843	2221	3740	347	17951	17	10966	19653	90	8965	70	3350	52	2117	1330	20874	21132	3413	15635	2194	327	3398	299	2517	7035
K06867	2037	6661	5857	1161	46	1708	19397	423	5662	1190	595	957	10241	209	369	24486	190	129	1066	1849	1561	815	551	80	653	15689	6231	29230	15674	5195	1322	12141	3843	6277	444	8238	10683	2464	1594	880
K06866	2381	10979	7692	1141	204	1942	1224	10518	5801	1632	763	53450	10733	6596	276	1862	6641	830	1630	848	1557	2221	519	735	714	14342	11102	24659	26445	4786	1688	8204	5737	713	644	6955	8298	2419	35239	745
K06864	4425	438	1962	326	1992	393	23741	6480	7122	7314	225	164	816	864	3521	31776	2384	3391	2577	17937	62	11376	11964	637	11349	3522	2281	61	11174	945	22008	22634	2623	21301	5958	848	12723	1083	2243	5867
K06862	1	1	1	0	0	0	3	2	1	10	2	0	2	0	2	0	0	0	5	0	0	4	6	6	2	0	4	0	6	5	16	0	8	6	3	6	6	2	2	11
K06861	7350	11732	7979	1467	407	14260	23048	16042	6524	7989	1601	54833	11727	6910	651	25721	6685	2137	10150	3224	1629	6510	6564	835	996	15459	13165	25702	36079	5291	3336	19800	7934	8919	10761	7726	18021	7266	38061	8000
K06860	12	40	170	412	81	26	50	57	201	58	37	20	185	180	138	14	46	45	6	134	115	63	64	69	46	35	204	19	37	65	47	88	92	59	285	124	144	112	240	52
K12658	8	26	22	9	22	6	18816	15	18	4	2	66	31	10	108	23517	11	4	6	1184	7	8	8	2	54	46	104	83	7827	40	11	11517	15	5755	38	31	9623	7	58	51
K15022	0	0	0	0	0	0	0	0	0	0	0	0	0	0	0	4	0	10	0	0	0	0	0	0	0	0	0	0	34	0	0	0	0	0	222	4	0	0	0	276
K15024	7309	1170	3271	39	2264	55	7647	10647	12261	1062	14	191	159	491	5295	11646	1956	6571	316	29760	15	15836	21181	99	8011	69	281	51	1185	670	22704	33112	1899	19417	5661	282	5223	345	3014	8203
K08700	0	0	0	0	0	0	0	8	1	0	0	0	0	0	67	1	0	0	0	2	0	1	1	0	2	4	0	1	0	16	1	0	3	0	258	4	0	2	207	1
K08162	3975	11175	8110	1135	197	1944	1142	12322	5832	1626	691	52691	10743	2480	497	2759	6516	1547	1636	1593	1555	2206	3918	741	956	13837	10437	24494	26426	4748	3378	11414	5654	993	693	6905	8881	2416	35418	2036
K00137	2277	10706	7445	1098	8	1857	1073	10484	5571	1574	667	52583	10302	2425	262	1822	6330	824	1580	817	1497	2145	479	732	693	13428	10119	23736	26115	4582	1622	8173	5556	684	633	6688	8253	2343	35153	592
K00135	5326	27143	18158	3383	602	4327	3126	31603	13021	4630	1676	159474	23298	19890	924	4805	21004	2444	4172	2305	3429	6006	1353	3125	1943	27427	24948	46710	72205	9877	4232	24184	14119	1890	2406	13537	25566	8488	104579	1977
K00134	17207	33989	25429	10736	12937	17750	48540	51042	23365	17381	6666	161020	29026	18374	16510	69793	34941	13488	15081	28033	5450	25748	31945	17859	28111	32608	50622	47325	92806	20278	43221	83389	30614	34337	23298	22293	69791	18647	116702	20969
K00133	16690	29079	22670	10268	12001	17341	28999	40820	22481	16011	6535	109992	27465	19893	16255	45068	28740	12679	14067	26513	5285	23749	31808	16795	24251	31287	48293	50469	65731	19950	29861	63036	27065	27703	22570	22992	52755	18015	82948	20396
K00132	1897	27	20	1	3	15	2359	2457	4	40	0	1	1	2	80	165	102	262	17	48	0	4	755	11	58	1	0	1	877	9	13	148	2	45	9	2	16	5	43	13
K00131	46	63	382	383	3801	184	436	66	985	1208	371	120	336	439	292	161	495	170	177	115	211	681	385	120	3441	65	841	46	1269	359	13128	347	1243	649	63	477	56	190	138	441
K00130	4119	11644	8495	1383	247	2203	1562	12699	6204	2490	781	54349	11485	6814	715	2847	7050	1576	1882	1717	1725	2446	4163	948	1243	14605	10406	25829	28041	5238	3665	11617	6331	1189	1119	7471	9379	2667	36609	2429
K00138	1008	3332	2897	525	2	828	261	276	2778	531	291	881	5038	88	128	483	131	60	519	316	747	409	242	43	297	7796	2853	14507	4077	2558	646	382	1931	249	55	4081	614	1204	1190	214
K00429	11	45	27	10	4	7	12	22	30	65	6	88	49	35	11	8	14	0	22	8	6	27	9	17	9	86	52	120	73	49	10	12	38	10	7	58	26	12	107	19
K00428	4050	11377	7746	1164	227	13810	20101	12202	6064	1665	794	52040	10878	2374	547	25585	6282	1157	2517	2669	1589	4610	2195	724	781	14897	9366	24789	33786	5027	1728	19569	7041	6877	2652	6989	17762	3163	34691	4045
K00423	1	4	2	1	0	0	0	0	3	1	0	1	6	5	0	1	0	0	0	0	1	0	1	0	0	6	1189	11	4	4	0	1	1	0	0	3	0	1	1	0
K00425	11087	30578	20640	4075	662	17327	6457	36937	15766	12848	2778	160822	28237	16055	1169	5514	20855	3808	13025	3451	4058	10663	7745	3361	3070	35499	30611	60014	77491	12373	5674	25438	17699	5060	12104	17759	26487	15761	108022	9261
K00427	2281	10719	7455	1102	8	1860	1073	10494	5582	1576	673	53377	10321	6562	263	1824	6623	824	1582	820	1500	2152	484	733	698	13565	8660	23951	26177	4623	1633	8179	5652	688	634	6762	8265	2362	35173	596
K00426	11074	30470	20612	3836	661	17316	6429	36922	15742	12823	2766	160772	28182	16063	1164	5508	20718	3807	13011	3448	4052	10656	7736	2889	3068	35563	30663	60141	77489	12379	5534	25432	17671	5018	12092	17745	25783	13416	108121	9239
K14083	12	1	1	4	3	9	16	10	2	54	2	1	3	4	0	39	3	1	20	78	0	17	45	1	8	2	31	0	16	7	18	8	12	19	8	8	2	4	15	39
K14086	1614	201	424	1	189	4	19	1810	57	12	0	19	16	13	224	898	169	716	14	794	2	52	3428	6	248	3	1	2	15	28	1716	3210	5	319	55	7	589	16	187	1434
K14087	1624	222	440	1	230	11	34	1856	316	1509	2	19	17	14	326	948	316	768	28	896	5	134	3688	6	1154	4	1	2	16	110	1720	3255	72	819	89	93	639	49	218	1436
K14084	6	9	1	69	18	12	15	10	3	5	0	1	3	3	18	130	489	0	14	86	1	6	11	0	239	4	0	3	7	39	12	371	16	56	10	7	56	10	82	26
K14088	1656	222	440	1	506	12	34	1856	316	1511	5	20	17	14	328	949	317	768	236	1171	5	143	3691	7	4074	4	1	3	17	110	1721	3255	72	820	89	94	641	50	219	1436
K14089	1616	201	424	3	196	13	28	1851	59	35	2	27	19	15	224	899	170	717	31	795	3	63	3440	7	252	5	11	3	29	31	1842	3211	14	326	60	13	594	20	195	1452
K01552	6529	11262	8023	15613	14469	2101	21985	16813	10731	5632	7548	2861	9044	10268	24308	48764	26849	13616	3574	24865	3450	15862	23911	30253	27211	5247	44394	225	10634	17385	21353	46420	21416	22829	16440	15388	57771	16723	15798	14153
K01551	6273	844	625	103	56	11907	3639	7441	545	503	643	1288	664	58	675	499	170	1097	5981	1698	133	3285	4214	103	336	1142	881	1131	676	552	1555	1099	1669	1097	8199	381	146	4117	3271	3217
K01556	32	42	38	72	34	25	162	41	69	623	30	70	146	91	47	14	66	9	170	43	57	113	132	94	51	217	349	49	162	116	129	22	193	125	137	89	135	112	56	341
K01557	67	228	198	35	0	60	20	8	191	37	23	2	355	3	8	38	4	2	36	19	50	16	10	1	15	367	175	676	170	112	28	11	80	12	2	187	19	51	17	7
K01554	2300	10737	7513	1109	9	2015	1296	10358	5657	1771	676	51848	10460	2380	266	1820	6289	812	1589	823	1524	2114	540	745	708	13681	8843	23921	26384	4640	1652	8895	5570	696	623	6727	8121	2393	34275	622
K01555	5	14	12	38	6	9	3	12	30	12	3	28	76	39	11	6	8	2	4	35	45	21	7	21	12	35	52	45	39	43	7	13	41	8	52	27	16	43	20	44
K13688	41	119	109	22	23	30	18829	94	107	19	12	12	193	11	115	23532	8	7	22	1200	32	19	14	19	57	176	65	334	7877	85	18	11514	38	5760	41	98	9630	27	40	55
K13683	980	3236	2818	512	1	807	253	271	2700	520	283	879	4889	87	124	470	129	58	503	307	727	402	239	43	291	7652	2698	14244	4009	2510	635	377	1900	246	54	4012	604	1187	1331	212
K13685	520	134	925	322	698	211	21063	842	1123	7745	252	99	776	701	1391	24539	1632	607	2823	2405	62	3584	2887	530	5138	3107	2275	32	9742	714	5948	12793	1851	8535	941	716	10595	894	658	4195
K13684	980	3236	2818	512	1	807	253	271	2700	520	283	879	4889	87	124	470	129	58	503	307	727	402	239	43	291	7652	2698	14244	4009	2510	635	377	1900	246	54	4012	604	1187	1331	212
K14159	7	24	18	6	0	4	1	9	17	3	2	40	32	1	0	6	4	0	3	3	5	3	2	1	3	60	54	89	38	16	6	8	15	1	1	31	6	7	24	1
K02399	1252	4141	3617	646	2	1053	361	361	3452	662	372	1944	6290	4277	159	614	469	74	644	392	919	479	284	49	347	9166	5468	17028	4876	2992	762	462	2321	295	65	4804	732	1398	1585	248
K02398	4166	7318	6880	1180	1064	2040	3403	3008	6192	2194	670	1923	11164	4355	420	1373	742	420	1359	1773	1650	1520	1543	106	4164	16727	8427	31124	10255	5539	14603	1086	5377	1993	244	8804	1220	2617	2216	830
K02395	2291	7277	6686	1157	33	1851	643	512	6161	1171	664	1955	11132	4298	322	1081	559	121	1148	1684	1649	864	710	76	855	16742	7508	31182	8405	5504	1574	712	4149	1312	233	8782	1181	2601	2164	569
K02394	2217	7276	6380	1155	5	1851	610	479	6133	1201	652	1952	11131	4298	282	1064	512	116	1143	692	1645	843	531	76	632	16731	7519	31173	8397	5484	1385	679	4140	544	185	8779	1162	2571	1932	566
K02397	3855	7392	7202	1172	1254	2012	3434	2796	6150	2258	664	2007	11026	4398	590	2128	926	1044	1364	2492	1632	1580	4256	147	4395	16767	8203	30862	9398	5579	16326	4250	5398	2275	337	8762	1834	2661	2415	2364
K02396	6625	4686	5282	709	1505	1279	3615	7439	3770	2292	412	1966	6468	4417	1478	3013	1281	2026	1061	5155	942	2563	12061	157	6720	9459	6365	17179	7029	3291	17978	7864	3735	7751	1284	4985	2122	1619	2820	3996
K02391	1262	4167	3642	651	2	1059	364	364	3483	666	374	1947	6336	4280	161	620	470	74	647	397	924	484	287	50	350	9224	5504	17149	4923	3021	767	465	2336	296	146	4844	735	1407	1591	330
K02390	7442	7734	7753	1191	1456	2051	3687	6912	6383	2281	676	2030	11233	4418	976	3296	1137	1917	1417	3567	1662	1593	8531	184	5074	16949	7878	31193	10340	5683	18872	16218	5439	3362	464	8867	2472	2717	2733	3854
K02393	2217	7276	6380	1155	4	1851	609	479	6133	1201	652	1952	11131	4298	282	1064	512	116	1143	692	1645	843	531	76	632	16730	7512	31173	8397	5484	1384	679	4140	544	185	8779	1162	2571	1932	565
K02392	10373	4954	6755	725	2825	1498	6485	12588	4786	3853	444	2179	6527	4744	2837	5276	2331	3254	1305	6424	964	5363	16544	252	11992	9675	9593	17204	9016	4372	37732	21610	7006	9316	1426	5165	3237	1748	3262	5735
K13533	1	0	0	1	1	0	3	1	2	13	0	0	1	0	0	0	0	0	6	0	0	4	2	1	1	1	2	0	4	19	18	1	6	2	1	1	0	0	0	6
K13532	1	0	0	1	1	0	3	1	2	13	0	0	1	0	0	0	0	0	6	0	0	4	2	1	1	1	2	0	4	19	18	1	6	2	1	1	0	0	0	6
K13531	5	1	1	4	6	0	36	2	5	108	3	1	7	3	1	1	1	1	26	0	1	18	16	4	2	16	79	0	24	25	26	3	11	17	7	5	5	6	1	43
K13530	32	8	19	21	24	26	2517	436	29	670	15	8	33	21	24	42	86	176	164	29	3	211	136	3	30	4	525	1	205	30	762	955	110	127	39	32	18	10	11	254
K01550	0	0	0	0	0	1	0	0	0	16	0	0	0	0	0	0	0	0	0	0	0	0	1	0	0	0	0	0	8	0	1	0	0	0	0	0	0	0	0	1
K14054	2272	10692	7437	1097	10	1855	1077	10520	5565	1574	671	53372	10280	6565	265	1821	6623	826	1579	819	1496	2154	484	735	696	13516	9919	23894	26164	4609	1628	8179	5642	689	636	6743	8267	2357	35171	595
K02601	17042	18269	15189	9108	12577	15302	28213	35056	17807	17194	5792	56548	16847	13439	21148	66651	24553	23039	12823	30456	3722	22044	33665	16434	29579	19483	37193	25891	39599	16218	30481	55535	21672	29134	22171	16493	53381	16237	48578	19763
K02970	12945	13590	12951	2957	10153	14221	26643	24974	14994	10865	2564	55333	12877	9217	7538	42911	12273	11354	10526	24007	2298	17772	30901	2533	11991	19417	17140	25856	39121	8111	25246	54643	11870	25465	17018	9076	26968	11959	41733	16995
K12339	3748	18741	12573	1773	18	3067	1991	20762	8916	2726	1112	105237	16597	8944	434	3272	12857	1660	2751	1551	2386	3951	789	1447	1149	20205	16638	35046	48861	7022	2714	16027	9527	1162	1528	9919	16003	3645	69134	1369
K14060	955	3126	2748	503	1	795	241	144	2653	503	278	165	4799	22	121	450	60	44	490	297	721	357	233	27	282	7517	2031	14043	3526	2467	613	235	1809	239	38	3939	447	1166	424	207
K11686	1	0	0	1	2	0	3	1	3	13	1	0	1	0	0	0	0	0	11	0	0	6	2	1	1	1	2	0	10	19	56	1	18	2	2	1	0	0	0	11
K11685	2274	10694	7432	1096	8	1854	1072	10484	5558	1572	667	52582	10282	2420	261	1820	6330	824	1578	816	1495	2144	478	732	692	13400	8480	23672	26100	4574	1619	8172	5547	683	633	6671	8251	2340	35001	591
K11689	1903	32	23	5	10	38	241	2337	14	119	2	60	8	6	163	175	63	155	46	80	1	34	767	34	419	9	177	6	1791	20	266	208	21	702	115	12	29	12	101	100
K11688	192	15	644	6	113	25	364	655	505	595	5	119	21	202	1099	1007	946	541	163	446	2	2239	159	13	2074	20	387	10	998	47	6872	1353	748	1296	129	21	317	15	127	211
K03048	315	716	1392	1394	7490	108	463	970	1502	1369	965	265	993	1803	2661	8801	3057	4681	253	1836	648	328	1402	1615	1311	3895	754	91	993	1199	370	1249	602	464	189	1033	4934	4414	704	824
K13821	11911	22978	16232	3164	628	15829	59120	29521	12589	3684	2659	109356	22499	13493	1378	74630	13504	3468	13327	6665	3318	8267	6356	1742	2164	30237	22882	51177	76772	10374	3655	51122	13275	19239	17727	14744	45900	13396	74975	4730
K13820	14	12	180	0	1003	165	265	12	13	367	0	35	1	34	9	126	84	29	17	40	0	560	77	5	3247	1	522	0	919	10	12879	230	1123	507	6	1	19	5	60	41
K03043	14316	18140	15082	9100	11800	15419	27787	30116	16737	14345	5778	56537	16831	13383	15834	42954	21742	11513	12435	25522	3706	21367	31302	16388	23480	19468	37181	25882	39311	15547	27424	46289	21425	26892	21934	16106	44535	16029	47698	19654
K03040	14301	18139	14922	9098	11799	15419	27767	30271	16737	14354	5777	56535	16829	13383	15943	43055	22200	11770	12454	25172	3706	21440	31211	16387	23666	19460	37178	25873	39301	15548	28212	54585	21419	26126	18283	16107	44529	16027	47692	19642
K03046	14304	18139	15082	9100	11801	15414	27788	30303	16742	14354	5778	56537	16832	13384	16049	43170	22261	11845	12454	25586	3706	21528	31210	16389	23860	19472	37182	25883	39312	15561	28225	46290	21428	26988	22187	16111	44538	16031	47925	19654
K00348	6073	8401	5089	668	210	13277	2216	15770	3472	1303	1124	53927	6175	2451	327	1681	6317	1996	7483	1700	873	4992	4041	772	611	7542	7003	11004	23095	2625	1251	8013	5362	995	9646	3144	7899	5945	37221	3811
K00692	29	103	88	14	5	21	16	35	83	15	8	2	157	1	6	14	69	4	19	11	20	17	4	4	8	153	208	289	77	71	23	9	41	8	4	79	341	18	10	6
K00638	14103	9719	8623	711	2224	13999	7797	27220	10149	2705	1576	55804	6743	2971	3831	9852	8553	7108	12341	19087	945	16392	27817	1266	9591	9923	7613	11473	26214	3633	23739	32687	7522	15128	21890	3474	11953	10512	41718	11868
K00639	11951	11754	8050	1542	259	14445	23152	21568	6598	8734	2053	55881	11881	7122	969	25895	6887	3233	14843	4756	1684	7251	10094	1299	1817	17329	12736	25273	36850	5705	2941	19909	8003	9234	17408	7754	18268	11571	40031	7816
K00634	8121	704	1198	251	3402	12285	1618	9662	760	1449	642	1349	36	265	678	4162	926	2193	6490	2119	15	5472	8000	592	10723	531	3056	12	1935	1275	38752	9402	6253	2632	9115	188	1636	7036	2931	4837
K00635	5	24	20	48	8	11	5	20	40	16	11	28	94	67	49	5	28	2	10	37	49	35	8	79	38	35	119	45	32	158	13	13	79	12	15	61	68	53	42	19
K00631	2394	11020	7727	1150	204	1951	1227	10523	5831	1639	768	53470	10793	6597	278	1868	6644	831	1636	852	1565	2226	521	735	718	14437	11201	24813	26493	4816	1696	8210	5762	715	645	7009	8308	2431	35255	748
K00632	4952	22536	16036	2532	109	4051	2677	21563	12110	4595	1517	106971	22431	13273	785	3842	13451	1703	3705	1811	3280	4715	1345	1637	1696	28725	22603	50781	53565	9970	3725	16488	11992	1753	1887	14489	16988	5047	70894	2015
K00633	12680	18391	12712	4965	1673	15797	6326	26339	9844	4447	4723	54237	18982	6372	11236	12739	14712	7447	9884	6262	3563	9278	9060	14480	9099	21511	19319	37880	30974	14337	8625	12055	16959	3420	14688	17435	29793	12034	43362	7938
K00691	1662	495	234	398	1016	11393	105	1709	233	172	56	147	58	109	251	404	1448	264	792	674	26	2742	1731	797	3343	922	212	78	154	331	11872	2037	2611	948	643	140	1368	3614	434	3113
K00694	3715	18583	12567	1814	1035	3050	2000	20813	8796	2771	1098	105955	16329	13117	588	3502	13883	1638	2745	1600	2349	4368	791	1460	4621	20040	16822	34687	48815	7025	14372	16621	10608	1710	1967	9821	16055	3642	69802	1306
K00695	0	0	0	0	0	0	0	8	1	0	0	0	0	0	67	1	0	0	0	2	0	1	1	0	2	4	0	1	0	16	1	0	3	0	258	4	0	2	206	1
K10854	0	0	0	0	0	0	0	0	0	0	0	0	0	0	0	0	0	1	0	0	0	0	0	0	0	0	0	0	0	0	0	0	0	0	0	0	0	0	0	0
K07811	1040	3395	2984	548	1	864	262	127	2882	548	306	23	5237	22	133	489	48	45	532	319	779	375	244	26	301	7980	2924	14880	3682	2609	649	228	1907	252	39	4177	455	1228	369	216
K07810	2314	10866	7563	1114	9	1882	1090	10619	5660	1595	676	53318	10475	2467	266	1855	6407	851	1604	829	1518	2183	486	747	705	13615	10159	24077	26675	4657	1646	8327	5649	694	871	6793	8422	2372	35862	874
K07813	4315	365	2559	34	2516	685	6334	6966	7007	2293	16	232	219	523	4465	11612	2715	5996	302	17486	29	10826	9710	434	12371	2757	3876	69	3581	1651	32952	14674	4639	15708	1829	335	4611	765	2086	2102
K07812	2379	10997	7726	1163	15	1941	1100	10389	5859	3126	721	53361	10850	10620	333	1871	6870	834	1630	959	1581	2385	564	775	1642	13941	8833	24673	26000	4836	1653	8051	5646	1199	1087	6974	8243	2430	34318	1168
K07814	1765	517	762	43	207	76	2435	2432	392	86	27	96	447	27	524	1071	275	936	70	1608	63	166	3596	25	451	420	334	784	308	231	3181	3435	110	1624	207	245	659	106	459	1651
K07816	184	785	1942	1339	8353	272	651	408	7338	1826	948	307	970	1873	2307	2435	2764	724	273	11933	598	8024	2339	1567	5544	3881	1242	35	1936	1176	15427	6565	1755	9554	1369	967	1827	4500	1576	995
K00090	2314	10831	7560	1119	12	1905	1116	10501	5674	1652	683	53387	10496	6571	268	1842	6626	827	1619	830	1522	2171	495	734	706	13742	10465	24282	26342	4711	1669	8190	5700	700	718	6856	8278	2383	35188	698
K00091	1709	249	539	74	225	31	106	1957	153	22	5	26	168	137	526	1222	834	743	31	1096	22	94	3628	342	718	2519	114	31	79	746	1796	4722	125	432	598	76	746	504	742	1517
K00094	3533	11503	8972	1106	772	1870	1081	12130	5615	1579	673	52477	10484	2424	1039	5186	7053	3607	1595	3694	1517	2140	13226	732	1365	13470	8549	23838	26071	4674	2485	21750	5554	2080	4489	6719	10671	2390	35517	6757
K00096	1646	316	888	11	202	409	529	2051	42	460	5	28	25	24	929	1174	741	1141	75	1613	3	440	3700	17	967	23	37	16	1370	86	2850	3303	139	2626	562	35	636	67	548	1619
K00097	11811	26692	17929	2397	195	16266	25659	39666	12609	4999	2144	159094	22139	15672	2191	29539	19919	4084	10442	5716	3172	11047	5872	2240	4115	26881	25304	44853	80796	9731	12704	37116	15586	9389	11584	12760	33700	9552	105846	5489
K00098	1342	7624	4751	629	19	1086	844	10251	2967	1083	418	51725	5638	2363	206	1372	6256	769	1101	531	804	1775	245	774	451	5954	6590	9813	22188	2195	1011	7803	3759	452	610	2814	7854	1209	33866	402
K00099	14230	17327	13686	7345	4419	15301	27473	30112	15230	13076	4804	56252	15824	11579	14921	43065	19214	11245	12191	25222	3058	21089	30108	14715	22651	15714	30324	25729	38245	14316	27459	45095	20523	26687	21639	15037	42834	11639	47105	18834
K10228	2	6	4	32	6	8	4	16	21	9	0	66	57	32	2	4	7	3	1	34	42	17	5	7	4	9	11	4	32	1	3	16	27	7	0	2	7	38	30	0
K10229	2	6	4	32	6	8	4	16	21	9	0	66	57	32	2	4	7	3	1	34	42	17	5	7	4	9	11	4	32	1	3	16	27	7	0	2	7	38	30	0
K10220	0	0	0	0	0	0	0	0	0	0	0	0	0	0	0	1	0	0	0	0	0	1	1	0	0	1	1	0	15	9	1	0	0	0	81	3	0	0	0	82
K10221	0	0	0	0	0	0	0	0	0	0	0	0	0	0	0	1	0	0	0	0	0	1	1	0	0	1	1	0	15	9	1	0	0	0	81	3	0	0	0	82
K10227	13	6	4	32	6	8	5	25	21	9	0	66	57	32	2	14	8	3	2	101	42	17	28	7	10	9	11	4	33	5	3	21	27	7	0	3	7	40	38	0
K05822	185	126	14	406	87	15	230	471	38	522	25	3	49	50	1025	5289	1113	2355	179	308	5	77	201	697	105	181	109	1	93	67	132	11	250	246	46	99	2889	3276	126	229
K01945	14301	18084	14976	9066	11652	15390	27735	30278	16625	14297	5709	56526	16674	13275	15910	43200	21998	11824	12441	25613	3657	21469	31235	16148	23364	18310	36851	25801	39075	15299	28113	54815	21243	26890	21840	15946	44016	15682	47675	19581
K01947	0	0	0	0	3	0	8	0	0	7	0	0	0	0	0	0	0	0	0	0	1	1	0	0	0	7	5	0	0	13	88	0	0	3	3	0	0	1	0	6
K01941	1352	7649	4911	617	33	1088	19659	10295	3014	1079	407	53388	5662	10638	280	24894	6844	776	1105	2118	803	1791	274	697	526	6199	9287	10194	30148	2218	1157	19343	3829	6929	659	2896	17315	1210	34166	439
K01940	12960	16755	12106	8053	9724	15128	27465	28379	16299	13616	5416	56393	16010	11827	14835	39870	20668	8865	12173	22623	3277	21243	18170	15485	22408	15763	36651	25772	38893	14704	26954	41225	20844	25378	21419	15503	41250	14196	47031	13012
K07729	19005	18400	21230	8332	31111	4275	33662	39164	26349	22210	6782	54324	17349	12991	22749	52313	26477	16671	6957	41877	4628	34414	47515	17774	46225	19688	28829	23753	44321	17885	108725	66836	28297	44534	14647	17110	48210	16360	47067	22679
K07727	17004	8176	11334	4047	10418	13013	7612	28074	16262	7315	4082	3168	4750	5358	17626	19536	13303	14763	7884	42175	1561	26594	67538	14503	26763	3358	19947	495	4702	9806	35577	77816	14458	29924	17261	7705	29614	9261	13471	33394
K07726	5287	21626	16298	2296	1382	3822	2649	23701	12284	4359	1361	106850	20873	17551	4197	16290	15610	6459	3398	4899	3037	8450	6038	1528	8544	27204	21356	48033	52442	10688	21813	32807	14404	6336	5980	13694	20655	4844	70769	1936
K07724	2422	11175	7847	1169	32	1990	1149	10427	5984	1639	722	52869	11085	6650	281	1881	6591	823	1651	863	1596	2178	506	726	728	14429	18201	25495	26273	4904	1701	8107	5871	711	627	7182	8194	2456	34821	625
K07723	45	48	426	29	1031	206	447	35	124	1050	23	41	195	198	24	134	317	38	221	571	25	681	267	379	3468	2680	693	2	1084	469	13173	253	1360	676	75	99	129	554	322	343
K07722	2307	10644	7410	1100	71	1859	19900	10394	5804	3061	674	51804	10264	2368	470	25368	6403	877	1597	2095	1504	2191	822	718	1646	13345	9574	23600	33438	4679	1615	19576	5547	6932	891	6731	17755	2362	34285	883
K07720	41256	5614	13875	1363	8491	1290	32427	56025	38260	4648	697	914	1392	2699	17079	32470	9102	20107	959	96816	606	49760	97972	1326	21717	1690	5456	258	15070	4258	55623	107199	3992	74739	16902	1852	16487	4269	11974	34437
K00899	3320	7956	5012	666	34	1150	3277	13031	3201	1304	441	53365	6024	6583	426	1815	7217	1353	1231	676	854	2016	1053	791	530	6527	8104	10818	22997	2401	3308	8134	4032	571	643	3116	8002	1289	34928	499
K00891	20594	25512	23037	4006	11561	16527	11538	43179	33019	14028	3226	108851	23514	15976	11476	28034	20054	16561	12606	52809	3804	34173	55625	2542	20800	32113	27719	50163	57998	12820	33385	82463	18341	42466	23598	16121	27979	11345	79896	25643
K00892	2436	11228	7909	1176	9	2006	1144	10527	6003	1654	721	53451	11120	6594	283	1901	6641	833	1662	867	1607	2191	506	735	728	14343	9487	25407	26635	4876	1701	8216	5831	714	639	7171	8322	2469	35259	613
K00895	4596	406	11	62	46	12109	20016	5376	227	172	634	1268	71	60	304	23755	22	1172	6328	2192	50	3145	3741	99	237	531	130	17	7808	307	166	11542	1494	6300	9036	74	9696	4699	2507	3287
K00897	1454	8285	5385	2915	718	1121	882	10337	2962	1149	578	51741	5696	3141	387	1373	8888	974	1169	671	973	2264	338	925	824	5763	9416	9441	22128	2615	2429	8705	4717	534	855	2854	8205	1301	34134	478
K08151	233	653	172	2030	249	251	18968	198	147	100	100	145	285	52	229	23549	2368	53	124	1221	45	167	52	106	439	660	4361	434	8881	651	63	12422	1057	5787	675	200	9769	131	548	488
K08153	41	56	15	189	42	18	286	195	52	1029	30	4	74	54	153	220	1265	339	298	66	9	296	196	241	375	183	195	2	192	85	1038	869	220	280	68	71	288	925	32	414
K08154	2436	11228	7909	1176	9	2006	1144	10527	6003	1654	721	53451	11120	6594	283	1901	6641	833	1662	867	1607	2191	506	735	728	14343	9338	25407	26635	4876	1701	8216	5831	714	639	7171	8322	2469	35259	613
K02948	14317	18136	15081	9100	11803	15418	27788	30300	16739	14357	5778	56537	16827	13380	15979	43208	22261	11847	12458	25607	3705	21450	31281	16390	23862	19463	36007	25873	39309	15553	28227	54836	21426	26991	21938	16106	44546	16032	47747	19657
K02946	14285	18140	15082	9098	11525	15282	27566	30114	16740	14165	5774	56536	16831	13383	15811	42998	21743	11522	12225	24869	3706	21301	31216	16389	20883	19463	37179	25878	38654	15553	27393	54832	21381	26248	21915	16108	44538	16026	47730	19625
K13793	10	29	22	4	0	6	2	2	20	3	2	5	45	3	2	3	1	1	4	2	3	3	1	0	2	45	316	70	16	14	5	2	10	1	0	20	2	4	3	1
K06352	0	0	0	0	0	0	1	1	2	3	0	0	0	0	0	0	0	0	3	0	0	2	0	1	1	1	1	0	3	18	12	1	5	1	1	0	0	0	0	3
K01768	47	89	210	388	114	45	37688	103	273	89	34	162	199	186	543	47053	55	82	38	2517	87	92	152	59	151	149	233	235	15771	242	87	23120	103	11597	1459	213	19329	99	990	559
K01761	307	786	572	2098	1353	178	240	283	287	817	68	958	571	4274	127	179	2767	48	572	387	107	672	169	149	6929	431	4188	758	632	676	12499	289	2428	703	311	327	225	198	534	419
K01760	2898	11635	7896	3720	626	2316	5892	11411	6147	8740	1077	53701	11292	7038	581	2004	10607	1133	4007	1074	1575	3691	3108	1695	1658	15057	19098	24512	28844	5554	2952	9323	7630	3026	2050	7651	9560	5171	35869	5477
K01766	2457	11236	7916	1182	204	2009	1246	10527	6013	1674	790	53452	11132	6600	286	1903	6646	833	1670	869	1612	2241	530	735	732	14774	11337	25444	26643	4920	1721	8217	5835	726	646	7181	8324	2479	35260	754
K08164	40	8	3	36	37	16	268	15	42	1115	27	3	60	37	6	8	4	11	297	3	4	144	233	4	6	5	227	1	178	29	158	9	197	211	69	57	9	17	9	448
K02493	14311	18132	15042	9103	11791	15255	27543	30294	16732	14065	5780	56505	16836	13391	15984	43168	22253	11847	12449	25530	3707	21301	31211	16403	23715	19469	36706	25883	38418	15579	27030	46288	21363	26958	21934	16115	44536	16033	47722	19623
K08166	32	254	429	168	304	30	34	53	108	46	78	70	264	363	68	26	125	53	25	41	102	32	50	63	34	165	128	295	110	82	62	40	76	27	9	140	20	53	69	37
K08167	1368	7755	4987	975	74	1127	916	10429	3182	1125	433	52649	5824	2565	197	1403	6336	815	1115	624	872	1843	285	764	455	6120	7255	10056	22849	2230	1059	8044	3858	482	672	2936	7955	1268	34731	476
K02496	2458	11242	7919	1182	204	2010	1248	10537	6015	1675	790	53510	11134	6601	286	1907	6653	835	1670	870	1612	2243	532	736	732	14778	11354	25448	26678	4931	1723	8224	5838	727	728	7186	8330	2480	35288	836
K02497	24	5	2	22	23	12	152	9	27	617	16	2	34	22	3	5	2	6	184	2	3	88	143	3	4	3	124	1	107	26	135	6	116	130	40	35	6	10	5	250
K02494	2477	11290	7962	1190	205	2020	1256	10547	6070	1687	793	53549	11213	6617	289	1915	6659	836	1676	877	1622	2252	534	738	739	14905	11417	25678	26759	4976	1778	8238	5869	732	731	7256	8344	2500	35322	841
K02495	22846	30880	26847	10796	14366	18277	54589	49395	30510	29878	6968	110529	29574	21087	20678	77193	30729	17612	18820	46503	5405	37128	59452	17052	31143	34879	56749	52227	79179	22388	55703	108339	31971	53348	31611	24703	66041	18830	86324	36681
K02498	2473	11278	7953	1187	205	2018	1256	10543	6062	1685	792	53529	11197	6617	289	1912	6657	836	1674	875	1620	2250	533	738	737	14875	11390	25633	26740	4968	1775	8234	5862	731	731	7240	8341	2497	35310	841
K02499	2429	113	1003	292	1622	359	4653	2840	1276	7946	203	139	557	539	1041	1121	864	524	2685	1309	11	3880	3384	69	8140	56	5023	16	3636	1040	19304	1779	4049	3236	596	600	416	172	439	4026
K08169	5272	11114	7742	1146	14	2559	2302	14254	5846	1734	1307	55270	10805	6609	282	1928	6703	1797	7107	1362	1560	2990	2438	807	873	14000	10227	24679	26837	4822	1675	8348	5808	817	8957	6969	8455	6831	38081	802
K14415	2721	3372	3358	510	198	949	1373	2396	2778	524	379	115	4870	42	372	1410	294	846	1271	1203	728	482	3885	38	582	7585	4206	14147	4421	2535	3820	3559	1839	698	161	3975	1042	1204	936	1697
K14414	2268	10624	7396	1098	31	1859	19879	10345	5558	1567	665	51782	10268	2381	369	25313	6257	814	1575	1990	1500	2108	479	718	740	13364	9777	23649	33419	4591	1660	19535	5477	6433	625	6650	17706	2333	34236	599
K06881	10592	2305	4618	1874	9972	12604	25495	14757	9247	10709	1757	1794	1708	2338	7441	41272	6588	10902	9251	23961	623	15784	30638	2401	15712	5493	5912	257	12521	3381	25581	46498	6350	26090	15933	2004	19567	12126	6344	16001
K00436	10	26	26	5	0	6	3	2	32	4	2	4	46	3	2	5	1	3	3	5	6	4	2	0	3	57	29	122	38	24	5	3	15	2	48	39	3	9	6	40
K06332	1	0	0	1	1	0	6	1	2	21	1	0	1	1	0	0	0	1	8	0	0	7	6	1	1	1	12	0	8	19	20	2	8	5	2	2	1	0	0	12
K06885	4882	960	1215	1259	7218	12204	1779	6488	1689	2019	1529	1511	924	1466	2987	9246	3508	6105	6721	2838	568	3656	5077	1625	1834	4422	902	104	1148	1471	1535	1245	2133	1162	9448	1026	4962	9024	3354	4267
K00437	10	10	165	0	1003	150	258	11	9	348	0	29	1	34	7	126	81	29	16	38	0	434	73	5	3242	3	127	0	834	13	12222	231	1118	499	6	2	15	5	60	36
K06335	0	0	0	0	0	0	1	1	2	3	0	0	0	0	0	0	0	0	3	0	0	2	0	1	1	1	1	0	3	18	12	1	5	1	1	0	0	0	0	3
K06334	7709	576	2336	85	2740	111	3078	10580	1210	1310	7	174	74	468	4267	15037	2913	7078	315	6753	13	4869	10053	99	10440	53	3232	34	3117	1495	37414	23508	4299	5460	4649	190	5389	183	1671	3295
K03547	12938	13039	11739	2401	2771	14507	7631	25052	13707	10108	1649	55081	12042	7637	6510	19365	11131	11052	10604	21904	1786	17722	29874	1768	10716	15462	16293	25652	30444	6852	27099	34252	11636	19613	16580	8400	16903	10980	40852	16131
K03546	11282	12836	11137	2401	2576	14496	9943	23584	13614	10096	1651	55063	12029	7622	6318	18446	11034	10473	10592	21144	1785	17633	26347	1780	10431	15459	16383	25643	30410	6865	25365	31031	11646	18517	16762	8412	16319	10987	41041	14691
K03545	19758	19227	17972	9112	13079	15318	30494	38460	17379	14673	5781	56711	16967	13709	20395	59496	24289	20039	12633	33064	3715	25130	52407	16421	28922	19506	37375	25922	39692	15772	37585	78705	22155	34155	26617	16199	51568	16184	49295	27645
K03544	19222	19238	17584	9113	13771	15449	30386	36778	22759	14477	5780	56659	16942	13576	17198	41331	22569	11756	12467	41730	3712	29557	53864	16423	30917	19480	37207	25855	40337	15841	45268	77737	22516	42051	27527	16236	44683	16270	49924	27684
K03543	6057	12238	8105	1216	210	25807	22429	14846	6532	1745	1043	56217	11426	14950	722	25866	7329	1852	5021	3370	1645	7159	4122	766	866	16226	13340	26235	35232	5522	1836	19924	8898	7471	5484	7440	18160	4647	37578	6993
K06888	3602	260	618	75	1250	41	21348	4491	152	652	31	42	131	126	578	24790	388	1059	200	2279	57	631	4438	110	4023	21	328	15	8824	178	14973	15257	1234	6836	391	88	10362	102	571	1729
K10941	77	257	224	41	0	67	22	9	213	43	26	2	399	3	10	41	5	3	40	22	56	20	11	1	17	431	365	786	199	133	33	13	98	14	2	226	26	60	21	9
K03549	3705	15676	9813	7236	1975	2930	21257	15363	7256	3883	3891	54701	14800	10712	8549	25396	17010	863	3602	3660	2927	5770	645	15506	14637	16593	30992	24916	35353	12489	3618	20595	15401	7470	5797	13950	36966	10009	41375	3287
K03548	2468	11256	7935	1184	204	2012	1249	10526	6046	1679	787	52696	11170	2496	288	1906	6362	834	1672	874	1617	2246	530	737	736	14822	9688	25566	26681	4940	1727	8222	5851	728	648	7218	8329	2492	35267	755
K02236	96	1249	2562	2576	14720	115	2921	751	2683	2661	1840	508	1421	3191	2152	222	3740	1611	407	844	1187	591	3111	1962	2112	681	1059	25	1826	1221	775	2445	825	664	375	1696	2155	6404	1094	1538
K02237	9330	17734	14449	9022	11745	3315	26386	23580	16127	13750	5218	55236	16809	13180	13057	33300	20924	6423	5991	22585	3705	16260	27277	16280	21608	19332	37354	25856	39220	15000	24764	53082	19206	25701	12316	16048	40777	11355	44789	16126
K02234	1	6	3	0	0	2	2	18	2	0	0	58	2	1	67	3	6	1	1	2	0	2	1	1	2	8	4	5	19	17	2	7	6	1	258	6	7	2	234	1
K02232	9848	8907	8361	956	2705	1775	6037	21661	10290	9124	1115	53243	6486	3148	4333	9631	8265	6175	8375	19407	881	14570	27547	905	12542	6248	11446	10190	26560	3878	25389	32527	7805	18313	14431	3638	11718	5519	38409	12628
K02233	14041	12724	11712	1483	2900	13707	6101	25468	13280	9539	1406	53397	11549	3204	4899	11273	8515	7103	9867	21617	1638	17281	32718	925	13152	14512	13908	24724	29526	6618	27925	36049	11010	19268	15059	7720	12753	6861	39464	17090
K02230	4645	430	25	308	200	11635	21676	5230	464	6306	776	1304	577	331	367	23793	39	1098	8133	2173	50	4112	5769	106	257	533	1745	26	9258	327	1006	11575	1908	8167	9531	480	9700	4645	2680	6561
K02231	24636	25026	22302	2969	5145	27535	31787	46568	25985	18511	2909	106714	23132	6295	8846	43558	16782	12130	19692	40353	3284	34006	57372	1879	22346	29238	25323	49518	66719	12221	51519	76146	20634	42159	22560	15318	33786	13674	78307	31149
K06359	0	0	0	0	0	0	1	1	2	3	0	0	0	0	0	0	0	0	3	0	0	2	0	1	1	1	1	0	3	18	12	1	5	1	1	0	0	0	0	3
K02238	13543	17288	14722	8870	12992	15746	11130	28696	22955	21634	5910	56564	17165	13794	16616	19397	20905	9006	14345	33166	3679	32504	21712	16214	28730	19339	33971	25555	34205	15320	59015	35806	23835	31713	22583	16289	32756	16086	47998	16928
K02239	1	1	0	2	2	3	3	2	5	13	2	0	1	2	0	0	0	1	27	0	0	11	21	1	1	1	3	0	11	19	57	1	18	18	3	4	1	1	1	11
K03723	14295	18107	14939	9154	15260	15415	27766	30270	16969	13213	6049	56651	16789	13316	16114	43087	22823	11861	12451	25028	3747	21518	31059	16448	23326	19385	37053	25737	39740	15256	28245	54741	21447	25735	21816	16063	44508	16042	47771	19841
K03722	2882	12385	10514	3029	9021	2368	23361	11741	8703	5988	1807	53888	12807	8720	2697	26805	10338	1878	2484	3764	2352	5320	2318	2235	11095	18467	13132	26804	36822	6595	18645	31605	8658	9311	1607	8614	19997	6864	36361	2428
K03721	2457	11236	7916	1182	210	2010	1246	10527	6013	1691	790	53452	11132	6600	287	1903	6647	833	1670	870	1612	2243	531	735	747	14774	11375	25445	26652	4920	1773	8218	5839	729	647	7181	8324	2479	35261	755
K03720	2342	10864	7586	1125	204	1915	1213	10512	5697	1614	752	53445	10545	6594	272	1844	6638	829	1611	835	1529	2213	513	734	709	14170	11069	24333	26359	4729	1676	8200	5701	707	643	6865	8286	2394	35224	740
K03727	1258	4515	2114	6142	1318	820	1067	4973	1484	1980	3196	1193	3953	4165	8228	15	9322	59	1545	1152	1405	3444	81	13848	7896	33	20034	26	27	7362	750	91	9359	986	5037	6942	17515	3993	6134	2560
K03724	2628	12094	6834	6776	1373	1896	20947	15586	4734	3012	3569	53782	9481	10580	8680	25223	16477	1289	2651	3120	2189	5370	635	14577	8527	5962	25652	9772	30943	9544	3886	19572	13029	7896	5734	9698	35225	5984	40011	3045
K12678	953	3108	2738	503	1	791	237	115	2649	502	278	5	4793	16	121	444	41	42	489	295	720	352	232	25	282	7505	2029	14023	3465	2462	610	213	1799	237	37	3931	426	1163	341	206
K06410	3339	852	2648	27	1915	36	2681	4766	472	1108	20	151	142	322	2109	4298	1312	3231	314	4396	14	3225	13752	77	6279	34	343	24	1061	168	17506	23527	1924	4336	879	87	2880	120	1087	6548
K11898	15	94	57	6	0	10	12	145	32	12	7	1560	52	4149	2	22	365	15	11	9	3	43	8	16	7	106	417	144	510	37	17	153	78	8	65	56	165	19	936	42
K11899	0	0	0	0	0	0	0	0	0	0	0	0	0	0	0	0	0	0	0	0	0	0	0	0	0	0	155	0	0	0	0	0	0	0	0	0	0	0	0	0
K11896	6379	33847	21951	2953	31	5222	3652	41303	14744	4837	1888	209289	27613	13631	699	5998	25314	3150	4928	2412	3952	7456	1228	2816	1944	31805	28587	54086	93507	11159	4685	31747	16790	2039	2439	15250	31423	5956	137534	1793
K11897	50	217	155	22	0	36	25	174	124	27	16	1689	228	4183	6	43	382	19	29	20	26	56	12	19	15	305	801	488	638	99	33	174	127	14	66	157	193	42	1009	46
K11894	1009	3286	2902	528	1	856	279	147	2795	530	293	148	5069	51	129	472	61	46	516	314	757	368	241	28	289	7756	4006	14494	3701	2549	640	244	1868	246	40	4066	462	1200	456	215
K11895	6297	33572	21707	2911	30	5129	3603	41281	14520	4793	1862	209223	27188	13603	689	5954	25301	3146	4886	2388	3895	7435	1216	2815	1927	31384	28174	53309	93226	11027	4642	31721	16695	2024	2436	15031	31392	5897	137475	1783
K11892	5049	26275	17230	2354	23	4121	2798	31104	11790	3773	1498	158443	22027	15417	559	4632	19415	2382	3832	1894	3160	5712	991	2130	1539	25996	22773	44523	71355	9068	3688	23967	13207	1599	1861	12563	23790	4799	103798	1414
K11893	5043	26251	17210	2350	23	4115	2796	31083	11774	3769	1493	157576	21999	11272	557	4629	19114	2381	3829	1890	3157	5703	985	2129	1534	25856	22612	44284	71259	9025	3674	23949	13098	1595	1859	12486	23766	4780	103720	1409
K11890	26	130	85	13	0	18	16	168	59	18	13	2424	99	8323	4	29	667	16	16	13	8	53	14	19	14	287	604	446	616	90	33	169	189	13	66	157	189	42	993	48
K11891	4937	25917	16915	2298	23	4031	2767	31086	11485	3715	1463	158424	21461	15382	545	4574	19405	2378	3775	1861	3079	5685	974	2127	1518	25411	22340	43453	71077	8887	3643	23949	13079	1581	1857	12259	23753	4718	103758	1401
K11325	1	2	1	0	0	1	4	10	2	10	2	0	2	0	69	1	0	0	6	2	0	6	6	6	3	4	4	1	6	21	18	0	12	6	260	10	7	3	208	12
K11329	0	1	0	0	0	1	1	15	2	0	0	1	0	0	134	2	0	0	1	3	1	2	2	1	3	9	1	2	9	37	3	1	6	1	547	9	1	3	413	45
K00151	2287	10688	7427	1125	30	1863	1194	10500	5566	2084	691	52555	10292	2450	295	1823	6354	828	1735	820	1499	2221	608	775	713	13365	8540	23632	26171	4599	1723	8172	5669	802	681	6714	8348	2363	34991	811
K00150	0	0	0	0	0	0	0	8	1	0	0	0	0	0	67	1	0	0	0	2	0	1	1	0	2	4	0	1	0	16	1	0	3	0	258	4	0	2	206	1
K00153	5	11	158	349	58	9	38	26	164	31	23	8	114	131	29	3	15	30	4	84	66	30	32	25	22	21	153	18	22	40	24	62	38	23	13	65	14	52	11	41
K00407	125	405	359	62	2	101	41	32	349	68	40	89	636	10	16	67	17	7	62	40	89	35	20	3	26	669	467	1237	358	227	95	30	153	23	87	358	49	96	81	100
K00406	133	419	370	68	23	105	18856	39	368	72	41	111	657	31	125	23580	24	11	66	1223	95	42	27	6	81	707	472	1309	8171	261	105	11545	164	5777	94	382	9671	105	121	108
K00405	139	419	370	68	23	111	18859	44	368	73	41	112	657	31	125	23580	24	12	73	1224	95	48	31	6	81	708	472	1310	8171	261	106	11547	166	5778	105	382	9671	109	123	112
K00404	133	419	370	68	23	105	18856	39	368	72	41	111	657	31	125	23580	24	11	66	1223	95	42	27	6	81	707	472	1309	8171	261	105	11545	164	5777	94	382	9671	105	121	108
K00158	14	769	1308	1522	3315	86	164	121	723	312	601	108	929	1765	458	50	2202	295	35	172	513	116	332	2392	599	5224	367	8	322	1184	191	1006	584	191	79	824	2601	8343	273	264
K01342	6	1	0	4	8	1	31	2	5	100	2	0	5	2	1	1	0	1	35	1	1	18	8	1	1	1	10	0	29	22	103	2	31	11	7	4	1	2	1	42
K09388	23	4	2	20	23	8	149	9	23	609	15	1	32	20	3	4	2	6	166	2	3	81	119	3	3	3	114	1	102	25	132	6	114	111	37	30	5	9	5	244
K09386	2	10	10	42	10	9	8	14	28	24	8	8	72	52	32	3	17	2	12	35	44	32	15	56	41	8	67	0	34	105	25	12	64	14	93	36	48	53	21	109
K09384	422	353	450	977	229	585	2038	589	556	6721	306	78	1069	749	410	438	3032	505	2412	272	137	1505	2555	1701	1043	6172	8502	19	1616	1194	2088	321	849	2327	4415	852	1707	3952	511	3907
K04094	775	754	2226	1495	7985	281	2246	1868	2900	9446	1087	376	1502	2352	4025	10382	4359	5299	2673	3292	581	3721	3849	1642	7714	5325	4823	105	2600	2687	6108	11873	3417	3520	1019	1495	5207	3887	1397	4307
K04095	6681	23569	15007	9442	5319	3995	3044	27536	10213	5120	4591	106503	19892	13366	9347	6324	25045	2707	4397	3829	3760	8318	4971	15447	10378	19572	33416	33766	48959	14488	5273	24403	19988	3326	6778	16433	34645	8466	75762	5551
K04096	17223	18221	15087	9392	11690	15570	29535	33565	16991	20600	6463	57633	17338	13676	16054	43237	22350	12593	18858	25199	3716	23187	35258	16585	21127	19347	38938	25607	40635	15613	29019	46324	21872	28184	29363	16519	44731	19919	49506	23209
K04097	44	139	121	19	22	33	26	30	116	23	23	132	209	14	6	25	19	5	21	14	29	18	10	2	7	242	1963	383	164	84	18	26	48	9	84	111	30	32	87	100
K04090	5	24	17	5	0	5	4	24	13	3	3	115	24	10	10	8	18	3	4	2	4	8	3	16	8	38	86	52	64	50	6	14	22	3	85	31	28	8	62	86
K04091	3657	18459	12309	1775	53	2975	20746	20782	8676	2703	1099	106783	16184	17217	553	26731	13454	1605	2720	2575	2368	3966	761	1482	1208	19851	16367	34347	56404	6944	2744	27536	9578	6913	1371	9738	25685	3638	69154	1148
K04092	1258	4512	2111	6140	1317	820	1066	4971	1481	1979	3194	1193	3948	4158	8219	15	9317	59	1542	1151	1404	3440	80	13833	7881	32	20019	26	27	7331	748	89	9348	985	5034	6933	17501	3987	6128	2554
K04093	1303	7498	4641	587	8	1053	825	10232	2884	1058	387	51792	5434	2366	138	1357	6210	766	1079	516	771	1758	244	692	411	5820	7032	9540	22159	2078	990	7807	3674	440	581	2702	7660	1164	33922	383
K04098	0	0	0	0	0	0	0	0	0	0	0	0	0	0	0	0	0	0	0	0	0	0	0	0	0	0	106	0	0	0	0	0	0	0	0	0	0	0	0	0
K04099	28	97	81	13	0	21	9	4	79	12	8	2	150	1	3	14	2	2	16	9	20	8	3	0	6	146	110	268	77	54	11	5	32	4	33	72	9	17	9	45
K01578	0	0	0	0	0	0	0	0	0	0	0	0	0	0	0	1	0	1	0	0	0	1	1	0	0	1	1	0	15	9	1	0	0	0	81	3	0	0	0	82
K01579	7593	11732	8305	1513	344	14391	23349	17008	12552	8329	1531	54800	11578	7034	2513	26175	7093	2637	10119	16523	1645	13441	12531	894	3496	14995	12718	25235	36727	5555	3659	20660	7988	21300	15837	7852	18287	7546	39791	7978
K01574	1	75	3	237	1	1	21	4	4	12	10	0	6	7	12	0	315	0	7	1	1	8	6	490	8	0	21	0	6	36	23	0	111	38	12	60	699	2361	28	18
K01575	1573	8948	6361	4135	7336	1266	1076	10606	4646	1936	1369	53566	6754	8362	1285	1506	11331	1414	1258	912	1415	2144	1315	2184	1897	8976	11984	10287	23695	3616	1279	10041	5270	684	1153	3847	9099	4572	35559	1283
K01576	2	4	3	1	1	2	6	4	3	21	3	2	7	1	4	0	0	0	10	0	0	9	11	12	3	3	161	4	14	12	33	1	17	11	6	12	13	4	6	22
K01577	2018	6967	4647	3789	1185	1527	1234	4858	3935	2356	3380	1155	8552	3921	8075	451	6438	58	1904	1323	2032	3617	251	13467	7459	7555	10074	14099	3484	9112	1303	222	9781	1144	4772	10588	17698	4929	6022	2645
K01571	8333	16560	12911	1899	1926	2422	6510	28258	13200	10521	1164	103660	12277	5649	4527	10715	15317	6177	4567	20045	1764	15113	26058	2606	8116	17060	15438	19848	47142	5917	13098	40189	9215	18815	7571	6684	20309	6208	70528	12820
K01572	20848	17473	13293	1652	1868	26661	10849	44003	13094	3349	2298	106206	11681	5362	5293	12810	15852	9606	15888	22585	1694	20372	35047	2606	8267	17159	13531	19871	46622	6385	15361	52975	11436	18622	26274	6038	20898	15737	75903	17236
K01573	7195	15579	9482	1219	214	14043	2931	25716	6146	2305	1482	104698	11236	4675	451	2979	12419	2652	8420	1997	1601	6624	4099	1439	991	12910	12981	19785	44439	4548	2031	15620	8834	1403	10054	5598	15342	6983	70120	4100
K02009	6075	8519	6795	591	2017	1211	3514	16732	2911	1466	387	51918	5512	2479	1712	7998	7255	4478	1129	4551	776	3056	17261	749	4744	5766	6211	9451	23027	2451	15863	29898	4804	3145	1019	2704	11074	1243	34843	8060
K02008	26719	31824	29836	15232	33453	5997	18972	62153	33673	35975	10318	107550	27052	18467	36465	48144	46195	27480	11984	55335	6561	41203	80728	33026	62847	30133	57814	33409	62797	29376	80045	114775	40492	49303	30597	27826	74372	22326	90514	42017
K02005	23370	2537	2870	1223	8537	48681	48945	29747	9190	2687	3985	6513	1184	1943	4694	52114	2738	7037	30499	21245	612	24123	23256	1222	9891	2934	3982	1089	18058	2929	20686	31340	9499	27783	50665	1292	20997	25842	14867	14378
K02004	107028	64493	55646	57460	68400	165196	177050	175489	77697	48696	38502	81059	50404	51656	112835	283617	116612	74271	93991	169455	16188	150808	198118	122310	174654	44110	190370	29994	101346	83958	258918	302808	132913	174419	182681	71810	272337	122189	136925	120056
K02007	6533	8630	7768	663	2710	1461	4124	17541	9868	2695	489	52060	5850	2938	4343	12222	8579	6436	1515	18748	870	11760	18734	1271	10419	9658	10052	9480	24139	4168	22498	31362	7194	12694	2787	3061	13065	2146	36244	8863
K02006	39929	50291	46829	25178	52423	9401	30853	92973	56164	56961	16291	161400	44103	28835	57160	82923	71048	46085	20275	96120	10500	68390	131100	50179	90667	48309	102984	57159	96108	45201	113827	180363	61131	84188	45233	44447	116377	34270	136935	69804
K02001	5292	11142	7826	1489	183	2624	2499	14274	5939	2381	1363	53853	10958	2664	396	1922	6844	1806	7303	1205	1594	3116	2584	1771	2004	16680	11220	24431	26554	5357	1828	8228	6154	1141	9009	7099	9295	9806	37414	1263
K02000	5131	11183	7816	1665	181	2123	1371	13796	5930	2378	1259	53835	10955	2657	365	1911	7132	1543	6385	1172	1593	3002	2507	2243	1822	16678	11247	24436	26555	5292	1832	9110	6152	1077	7786	7135	9988	11616	37124	967
K02003	106970	61152	69736	47219	78479	81720	195925	178230	99758	49670	28597	72303	43503	45009	118455	374700	112412	110198	55730	249560	13409	161580	325281	95080	192973	40479	178461	29755	115165	71935	332263	498352	113688	236623	141001	59065	282589	87098	123246	154915
K02002	5390	11422	8069	1473	60	2700	2603	14199	6183	2751	1387	53909	11422	2674	366	1964	6753	1803	7430	1229	1651	3182	2655	1766	1847	17191	11570	25347	26852	5481	1930	9108	6295	1218	9071	7380	9335	9877	37536	1445
K03060	9420	17734	14915	9084	11367	3325	26438	23931	16539	14183	5145	55277	16802	13363	13857	33878	21241	6230	5873	22063	3698	18250	27322	16320	20512	18897	37147	25790	39258	15015	27167	46021	19952	25576	12871	16046	41171	11342	45058	16365
K10948	38	114	106	16	0	27	11	6	103	18	11	6	188	3	5	18	3	2	19	13	27	8	6	1	5	173	220	325	86	58	12	4	36	5	1	90	12	26	15	5
K09607	42	119	112	85	15	42	21	22	146	58	16	22	307	72	19	22	11	6	30	80	112	50	23	34	29	184	103	325	120	94	41	24	106	25	8	106	32	107	26	26
K04337	1001	3301	2881	523	2	823	257	257	2760	527	289	793	5013	60	127	477	123	60	517	310	745	396	239	41	296	7742	2837	14438	4019	2551	641	372	1913	248	53	4051	603	1198	1240	214
K06120	1242	761	1484	1	763	3	5	1672	2	1	1	79	89	65	767	3217	684	2707	3	2859	5	5	12722	1	642	1	0	3	11	57	862	13372	10	1261	230	19	2433	38	482	6165
K04336	1008	3333	2898	525	2	828	261	276	2778	531	291	881	5038	88	128	483	131	60	519	316	747	410	242	43	297	7798	2839	14512	4078	2559	646	382	1933	250	55	4082	614	1204	1340	215
K09703	52	68	186	20	1092	19	51	244	531	150	20	7	35	57	253	386	475	243	60	257	16	436	542	69	3316	17	519	28	880	248	11683	582	1231	636	3719	219	223	95	196	45
K00004	15	41	329	635	108	7	88	44	302	65	46	21	142	187	39	8	23	56	12	103	52	32	62	16	27	101	109	126	52	57	150	1826	31	43	29	148	13	34	25	94
K09702	3134	8069	5033	771	3541	12978	2091	12851	3478	1487	817	52834	5650	6513	1411	2120	8182	1787	2763	2120	858	4551	2932	837	1422	6531	6025	9875	22776	2719	1981	8498	5230	2298	2499	2884	7973	2046	35189	3666
K05311	331	206	584	592	1328	382	2252	78	953	7513	264	84	826	603	142	277	1132	149	2354	108	120	1834	2566	1052	3642	3841	5115	14	2612	1709	14678	400	3495	2653	575	879	1330	3324	190	3922
K13829	2498	8955	3875	11422	2501	1617	2048	9683	2638	3880	6322	2481	7645	8041	16302	24	18421	59	3062	2125	2667	6808	96	27561	15379	28	39616	23	49	14558	1447	68	18511	1916	10003	13704	34809	7835	12124	5014
K10943	115	372	330	57	0	94	33	15	316	60	38	7	588	6	15	59	8	5	59	35	83	28	17	1	22	604	430	1111	285	191	45	17	134	19	4	316	38	86	36	14
K07291	1	2	2	1	2	0	4	2	1	11	2	0	2	0	2	0	0	0	6	0	0	5	6	6	10	1	6	0	6	6	17	2	10	6	3	6	8	5	2	14
K07290	1013	3357	2922	529	2	833	265	295	2797	536	296	1733	5070	4232	129	489	430	61	522	319	749	418	249	45	303	7941	2987	14766	4181	2610	659	395	2035	254	137	4166	633	1224	1389	301
K10206	13724	2384	5047	388	2663	12459	25204	18424	7511	9551	824	1562	787	838	7214	44372	4170	13039	9049	25919	36	15012	42951	202	11091	639	4530	95	12087	1998	14656	58626	4417	25834	16034	833	19417	5105	6393	21552
K10202	134	35	116	58	52	21	129	214	5858	526	14	18	89	55	916	38	12	33	141	11470	45	6247	1141	16	648	25	115	15	113	104	110	87	139	7628	776	126	43	147	803	296
K10209	13	26	173	1	65	139	240	47	272	194	3	1	19	21	110	50	401	53	18	67	11	5	306	43	21	194	62	0	675	114	203	50	134	23	37	90	70	86	34	37
K01966	2938	78	187	442	74	846	1237	3835	193	179	652	1129	151	170	120	54	134	945	5583	443	75	887	1955	175	377	64	300	22	59	270	215	70	261	177	8484	141	167	4507	2235	376
K01965	1	3	3	35	6	8	2	10	22	10	2	8	60	38	11	4	6	3	2	35	42	20	7	20	10	8	26	0	37	46	6	9	34	7	179	13	13	40	8	129
K01964	0	0	0	0	1	0	5	29	0	0	0	0	0	0	3	0	1	2	0	1	0	6	1	2	0	0	0	0	1	0	0	1	0	2	2	1	3	0	0	0
K01963	6563	12902	12497	2563	10060	2368	23706	17958	14526	4570	1770	54056	12394	8958	7120	41816	12671	9727	2425	21734	2334	13727	21516	2316	14376	18849	15555	25765	37612	7575	24219	51280	9845	22753	7114	8584	25718	6409	38656	8800
K01962	2981	12046	10617	2513	8880	2326	21029	12313	8530	4494	1763	53994	12234	8772	4626	35816	11636	6160	2175	4666	2286	5972	2167	2282	7795	18810	15118	25743	36593	7321	19193	31740	9761	9306	2005	8440	22847	6150	36734	2206
K01961	29432	26857	25121	5196	20155	29981	33986	55716	35770	16656	5983	112108	24733	17849	15783	63521	26283	24292	28051	56672	4546	42309	59564	4958	30316	38756	30759	51521	68527	15052	50109	98904	21786	49026	49489	17437	42947	31732	86740	26163
K01960	9056	759	2	8	12	23962	2372	10737	363	274	1235	2489	4	5	329	472	26	2356	12521	2086	0	6169	7247	124	342	1030	2	14	857	492	122	48	2863	1006	17872	28	28	9233	4877	6447
K01969	137	437	380	82	7	110	48	54	363	85	56	91	676	30	60	73	48	8	78	49	98	56	33	66	55	698	531	1281	408	313	78	31	210	33	239	418	167	122	104	297
K01968	130	420	370	68	1	104	41	37	361	78	44	89	658	17	28	71	23	7	70	42	92	45	29	23	35	698	359	1281	408	283	75	31	178	28	221	392	70	103	89	284
K07749	5623	7328	5392	3886	2426	1589	3888	9519	4126	2604	3433	1431	8776	4123	8708	1848	6959	1147	2060	2405	2108	4269	4595	13709	11553	7630	10682	14210	4755	9454	16806	4092	11209	2784	5388	10775	18723	5078	6565	4725
K07741	1403	1345	1683	2262	843	91	2432	2123	38	124	29	123	127	110	883	3257	3882	2894	93	2851	18	126	12846	613	1038	18	3577	7	323	576	1606	15219	1207	1371	411	162	3638	2554	778	6201
K07740	2424	11189	7869	1171	9	1975	1116	10512	5980	1649	718	53387	11062	6574	281	1896	6633	831	1656	863	1602	2187	505	734	726	14310	10795	25344	26533	4862	1688	8202	5819	711	638	7149	8313	2463	35219	612
K07742	5950	1953	5139	2069	10019	497	5463	9424	9152	10571	1184	542	1762	2715	7220	17386	6172	9694	2695	21085	739	12734	26949	1766	11949	4026	5852	174	4559	2972	25586	34834	4698	18915	3224	1974	8765	4933	3772	12735
K07746	992	3236	2846	522	23	840	287	169	2754	525	302	964	4961	4207	196	467	354	45	503	314	739	388	247	29	296	7896	5310	14634	3763	2587	652	251	1969	250	299	4136	472	1214	727	229
K01299	5067	8242	5585	689	550	1233	22475	15029	3430	1914	458	53342	6224	6591	842	26309	7435	2166	1633	3468	882	2334	4724	769	4374	6838	7352	11052	32188	2490	6417	23010	4239	8187	854	3186	18164	1387	35108	2182
K01295	2005	183	300	27	1038	86	19136	2673	189	188	19	903	208	4195	316	23903	436	238	80	1443	28	625	911	71	3741	259	705	397	9057	122	14561	11975	1145	7064	600	146	9771	56	320	715
K01297	6282	11593	8906	1490	1526	14150	4592	14685	7296	9653	1018	53773	11347	7212	1760	4025	7521	2272	5836	2686	1638	8554	8361	786	5968	14541	15117	24737	29165	6292	22857	13112	11346	4664	3713	7587	9272	3442	36494	9628
K05603	1328	7578	4715	599	8	1072	834	10236	2952	1077	398	52539	5573	6454	143	1369	6498	769	1098	520	790	1759	250	696	411	5938	7156	9762	22216	2134	1014	7811	3700	450	632	2758	7674	1175	33873	432
K02926	14312	18129	15074	9098	11803	15417	27770	30297	16726	14354	5778	56522	16817	13372	15977	43208	22257	11797	12457	25440	3704	21447	31249	16388	23860	19433	37156	25821	39280	15541	28222	54830	21418	26990	21936	16092	44540	16026	47732	19657
K00216	2325	10848	7722	1433	60	1889	1122	10516	5832	1619	705	53364	10573	6635	286	1845	6632	854	1605	882	1551	2169	514	739	712	13674	10281	24150	26239	4681	1670	8237	5612	708	646	6858	8272	2385	35186	638
K00217	0	0	0	0	0	0	0	0	0	0	0	0	0	0	0	0	0	0	0	0	0	0	0	0	0	0	106	0	0	0	0	0	0	0	0	0	0	0	0	0
K00215	17676	18925	16737	9163	14553	15398	30250	35085	16918	14541	5727	56620	16668	13337	17647	50524	23679	16701	12525	30108	3655	22452	45324	15977	31664	15831	37093	25811	40203	15212	53882	69467	23505	29611	22244	16094	48057	15351	48527	25934
K00210	68	11	0	0	2	376	63	116	6	5	12	12	0	0	71	7	0	15	133	25	1	78	40	2	5	24	3	1	1	28	45	1	45	17	360	5	1	44	246	87
K00218	0	0	0	0	0	0	0	8	1	0	0	0	0	0	67	1	0	0	0	2	0	1	1	0	2	4	0	1	0	16	1	0	3	0	258	4	0	2	206	1
K00219	4389	11407	8049	1226	185	2062	1220	12879	7120	3195	737	53542	11278	6655	754	2248	7293	1175	1737	1195	1677	2227	2208	789	1738	14493	11048	25659	28471	5327	1732	8506	6179	1279	902	7619	8573	2663	35475	768
K01035	24	44	170	5	1000	9	5	23	29	79	2	81	57	39	9	132	81	30	18	38	5	414	12	5	3242	66	796	105	73	27	11679	246	1071	481	4	30	19	12	121	8
K01034	40	46	330	6	1011	145	276	385	33	283	3	82	58	44	57	150	103	60	30	66	5	547	124	32	3612	67	800	108	741	49	11833	270	1140	621	37	32	112	14	130	61
K04517	7206	6267	6870	7418	11300	1258	25116	14344	10286	11896	4255	1789	5301	6521	15300	40956	14977	9799	4292	23705	1958	15937	26824	14390	22583	489	25399	321	12241	9623	26087	46475	13664	25522	11623	8489	34669	4879	9651	15057
K01740	23395	13492	12813	15199	13915	26459	32103	38742	24308	15676	8721	5871	10043	11022	29507	53046	28356	18639	19205	57685	3422	42382	58416	28265	40196	2086	44960	1615	15512	18686	39220	71119	27710	50540	41252	15992	57439	18443	24174	32670
K01031	1311	7520	4665	610	14	1058	828	10239	2900	1068	401	51744	5481	2382	180	1362	6238	766	1086	521	783	1767	249	747	435	5955	6025	9792	22202	2196	1008	7804	3805	448	678	2817	7772	1200	33860	480
K01746	274	200	356	420	609	151	1765	107	301	6149	261	35	607	641	139	74	163	147	2130	76	89	1171	2314	86	431	34	1714	7	1498	28	1493	123	636	2006	512	493	52	137	88	3595
K01745	10203	16365	10341	1589	549	14402	3329	29733	6680	3188	2071	108415	12279	13457	709	5238	13371	3547	13591	2651	1844	8261	6282	1658	2139	13424	15732	21356	45647	4958	2547	20900	9387	2377	17649	6209	15940	11046	73204	4744
K01744	7657	12668	8408	3933	518	14709	23764	17255	12657	9237	1712	54849	12214	7079	2114	26070	10141	2582	10390	15646	1712	13260	7739	1750	2801	15762	20400	26296	38709	6176	6425	20031	9448	16871	11810	8342	19473	9981	39429	8684
K01749	6294	12319	10521	1954	2401	2424	25014	16933	13007	9535	1042	53754	12026	7339	3424	32006	8774	4633	4120	19181	1721	12139	21505	952	8099	15190	16417	25748	38085	6427	21629	39662	9208	22694	3816	8160	21205	3002	37905	11645
K01039	75	235	204	41	8	61	2382	474	199	51	28	2	366	17	55	82	96	174	44	47	52	40	24	39	64	368	218	676	178	184	105	103	112	29	13	213	67	59	34	28
K04518	4569	964	1387	1358	7222	11960	1398	5632	1921	1011	1522	1499	806	1701	1357	377	1615	1850	6345	2095	604	3342	4998	522	1232	782	725	36	839	887	394	1290	1800	720	9369	866	312	5141	3400	3839
K03521	13969	4677	6703	1029	4180	13815	9816	17102	6445	15332	1199	1824	6288	1228	4841	7647	3417	3978	10074	7070	913	13127	17222	397	23751	8939	11886	15547	12873	5568	52533	13797	12364	15315	11767	5560	2802	6465	4843	10063
K03520	2	9	8	40	8	9	6	14	28	22	8	8	71	52	32	2	16	2	10	35	44	31	12	56	25	6	63	0	27	100	24	9	62	14	44	34	46	46	20	65
K03523	7838	6406	7417	7669	11608	1604	8689	15936	16575	19052	4529	1789	6110	7060	18105	26354	15618	14034	6373	35675	2082	23377	30575	15417	20848	4233	21497	143	7689	10369	29486	36240	14399	30332	13215	9300	29409	8344	10867	18993
K03522	13992	4724	6739	1031	4262	13817	9870	17228	6961	13851	1203	1836	6287	1230	5054	7743	3713	4135	10096	7338	920	13056	17707	401	22856	8940	12003	15548	12885	5729	52536	13917	12499	14856	11836	5732	2912	6530	4918	10070
K03525	11875	6182	5633	6111	4505	13301	26343	19930	9376	11886	4016	2821	4644	4901	14888	41392	13094	10400	10967	25008	1387	19142	29898	14099	24965	954	24901	338	11774	9820	26130	45564	15134	26109	21228	7947	34729	9184	11936	18319
K03524	14577	18718	15296	11239	11934	15485	27844	30592	22905	14385	5798	56561	16996	13559	17027	45384	25034	11921	12548	37284	3730	28528	32494	16982	25033	21943	40652	25829	39369	16590	28222	69297	22598	34606	23098	16352	44915	17521	48855	20048
K03527	17351	18116	15183	7352	5213	15308	48639	34367	15232	13069	4805	56339	15898	11634	15977	69953	19954	14189	12263	29180	3064	21126	43531	14695	23371	15541	30317	25742	46122	14365	28790	70086	20651	33744	21883	15055	54897	11637	47636	25029
K03526	14227	17320	13673	7340	4426	15300	27448	30094	15218	13077	4803	56208	15799	11562	14890	42963	19125	11114	12244	24692	3054	21095	30043	14679	22210	15531	30242	25720	38159	14270	27905	53366	20618	25767	17992	15029	42770	11589	46833	18869
K03529	6234	2781	5365	4629	10357	609	24323	9599	9108	10700	1269	692	2170	2871	7463	41029	9129	9726	3061	22328	806	12830	26717	2142	15727	4337	18072	751	12738	3713	25689	46543	6140	24824	7325	2244	19151	5126	4322	13194
K03528	2470	11274	7950	1190	204	2017	1249	10534	6053	1680	792	53476	11195	6603	288	1910	6649	833	1674	876	1621	2247	532	736	736	14861	11405	25611	26694	4947	1728	8224	5858	729	647	7234	8330	2492	35278	755
K06338	0	0	0	0	0	0	1	1	2	3	0	0	0	0	0	0	0	0	3	0	0	2	0	1	1	1	1	0	3	18	12	1	5	1	1	0	0	0	0	3
K02217	12041	11522	8988	1235	1687	14399	6288	22716	7197	4732	2064	55945	10792	6973	2222	6151	8717	3847	13896	3733	1579	9651	7374	907	7906	15373	14772	24755	27770	6574	22295	15786	10636	3679	18224	7250	9028	11609	40727	4509
K03299	4425	11027	9200	4584	3321	2386	20544	6974	6835	3483	3715	2056	13714	8336	9156	27899	8462	2973	2781	6735	2798	4581	13661	14356	14898	17847	13971	28549	15039	12166	17723	26668	13051	9893	5186	14826	30770	9052	7217	9408
K03298	2303	10786	7507	1145	25	1893	1101	10562	5650	1647	682	54286	10468	10735	272	1839	6930	832	1614	861	1551	2199	515	745	722	13664	9279	24103	26333	4685	1764	8219	5729	721	756	6817	8293	2410	35266	770
K03293	9237	39953	25293	18589	11245	7153	12709	46287	17884	23759	12291	163541	35566	34323	26786	5575	49417	3516	12834	5611	7800	20445	6868	47105	27241	31875	77535	45141	77229	31528	13234	30972	42233	9237	17752	35191	81486	30346	122501	16924
K03292	31453	56094	43215	7995	6591	31640	13042	84697	37462	10567	6538	264797	46573	16839	18956	31417	42525	21096	16202	51428	7471	37435	84536	17334	28224	53760	48558	91803	127090	27897	41453	118966	38485	39431	30019	33013	70431	19441	188689	41114
K03291	4659	21701	15149	2239	189	3778	2262	20989	11391	3204	1422	105954	21064	8989	537	3686	12962	1653	3214	1667	3062	4362	995	1466	1410	27769	18830	48475	52495	9374	3298	16364	11298	1394	1276	13659	16546	4764	70352	1321
K03290	2259	10616	7382	1092	10	1846	1060	10346	5530	1560	664	51796	10236	2354	260	1800	6254	809	1568	808	1493	2102	472	716	685	13307	8362	23535	25606	4544	1602	8023	5470	678	617	6617	8098	2322	34227	587
K03297	3195	8314	5632	760	488	1305	20366	12129	3532	4639	563	51974	6516	2498	519	25878	6798	1518	1782	2556	917	2205	4177	755	1666	7193	10019	11335	31026	2577	3597	22603	4387	7440	786	3339	17979	1367	34390	2830
K03296	39811	43274	29079	4525	1852	68040	129468	78734	22659	14859	6507	218979	39098	18499	3190	151291	27115	11251	45027	18169	5599	27017	30005	3410	8895	51562	43049	85211	154590	19236	26756	106277	31631	43716	56498	24813	91291	35576	155126	25324
K03295	5344	16315	10831	8169	4850	14650	3848	17683	8024	5131	4662	54972	15322	12346	9111	2142	17142	1616	5126	3033	3499	8375	3012	15535	9194	14985	23972	24500	27008	12755	2825	9323	16828	2629	7908	14586	27112	10667	42251	7420
K03294	16103	25095	19128	15120	13998	4913	28142	34623	13937	9206	8817	56708	24805	12959	21216	34902	31994	7907	10412	11222	5752	14725	19560	31965	31275	29811	50224	39104	43514	25056	49932	38731	32563	14570	23167	26112	61695	26428	51689	13593
K13009	1412	7842	4964	642	7	1141	854	10228	3184	1115	422	51711	6001	2339	152	1410	6210	770	1136	545	851	1772	257	690	425	6376	6313	10612	22391	2260	1031	7813	3794	458	583	2997	7686	1240	34008	393
K07190	0	0	0	0	0	0	0	8	1	0	0	0	0	0	67	1	0	0	0	2	0	1	1	0	2	4	0	1	0	16	1	0	3	0	258	4	0	2	206	1
K07192	7546	1469	2153	500	4666	12066	20503	9549	535	1429	993	1465	260	481	2368	27545	2147	4502	6370	5495	152	3953	17931	736	2160	608	1061	32	10061	732	2953	34673	1820	8940	9826	232	12990	7056	3694	9764
K06020	1	12	7	0	2	3	7	21	3	5	0	115	3	3	0	10	13	12	1	1	0	4	2	1	0	11	12	7	87	18	46	14	5	3	305	11	13	2	56	361
K09744	1	2	1	0	0	1	4	10	2	10	2	0	2	0	69	1	0	0	6	2	0	6	6	6	3	4	4	1	6	21	18	0	12	6	260	10	7	3	208	12
K07991	1	0	0	0	0	0	0	0	26	0	0	0	0	0	0	0	0	0	0	45	0	15	0	0	0	0	0	0	0	0	0	0	0	24	0	1	0	0	3	0
K09835	0	0	0	0	0	0	0	8	1	0	0	0	0	0	67	1	0	0	0	2	0	1	1	0	2	4	0	1	0	16	1	0	3	0	258	4	0	2	206	1
K09834	0	0	0	0	0	0	0	8	1	0	0	0	0	0	67	1	0	0	0	2	0	1	1	0	2	4	0	1	0	16	1	0	3	0	258	4	0	2	206	1
K10439	43744	50742	42685	5014	9044	8059	47510	102486	63949	16492	3529	267382	39463	34859	20010	78812	41650	32234	14068	115250	5660	66796	120529	5170	29239	47212	49337	78977	144161	19095	71825	176374	28817	89638	27547	24364	73116	16615	187561	48904
K06351	24	5	2	22	23	148	368	9	26	799	16	2	33	22	3	4	2	6	181	2	3	86	197	3	4	3	115	1	760	26	167	6	159	138	42	34	5	10	5	271
K09833	0	0	0	0	0	0	0	8	1	0	0	0	0	0	67	1	0	0	0	2	0	1	1	0	2	4	0	1	0	16	1	0	3	0	258	4	0	2	206	1
K10925	0	0	0	0	0	0	0	0	0	0	0	0	0	0	0	0	0	0	0	0	0	0	0	0	0	0	161	1	0	0	0	0	0	0	0	0	0	0	0	0
K10924	145	492	425	76	0	134	43	27	405	80	49	61	756	7	18	81	16	6	78	41	105	37	21	2	32	802	856	1466	387	248	66	31	181	27	5	415	52	112	68	15
K10927	106	349	307	51	0	88	32	25	296	56	34	65	545	7	13	58	14	4	55	32	77	26	16	2	20	544	405	1006	275	171	40	22	119	18	4	279	38	78	60	12
K10926	1	6	3	0	0	1	2	11	1	0	0	58	2	1	0	2	6	1	0	0	0	1	0	1	0	4	165	5	19	1	1	7	3	1	0	2	7	1	28	0
K10922	0	0	0	0	0	0	0	0	0	0	0	0	0	0	0	0	0	0	0	0	0	0	0	0	0	0	155	0	0	0	0	0	0	0	0	0	0	0	0	0
K10697	0	0	0	0	0	0	0	8	1	0	0	0	0	0	67	1	0	0	0	2	0	1	1	0	2	4	0	1	0	16	1	0	3	0	258	4	0	2	206	1
K00179	6645	537	724	82	1168	11965	1592	8717	1362	3835	625	1277	25	144	1101	1365	1327	1702	6419	3572	13	4491	5349	143	6343	533	2529	22	2818	1483	15750	18729	4190	4114	9658	341	442	4741	3227	3545
K00172	36	32	330	10	54	5	50	428	268	1557	6	2	12	14	267	97	204	78	36	1229	5	123	344	35	1025	12	58	10	74	141	216	116	102	1305	305	115	104	72	308	350
K00171	22	8	152	5	11	6	28	367	5	85	3	2	6	4	134	32	49	12	24	710	0	36	66	26	53	5	43	2	50	30	220	19	32	80	26	21	35	33	264	66
K00170	32	29	166	8	53	7	42	415	266	1583	7	2	11	12	227	87	201	73	37	804	5	120	325	41	962	7	60	2	85	142	220	64	106	559	283	120	97	66	273	347
K00177	6555	459	715	81	3138	12158	1309	7784	941	2566	631	1298	26	231	472	3421	1205	1607	6477	2122	9	5381	4891	125	11590	535	2958	16	1952	1394	39438	15123	6117	2777	9122	242	422	4748	3071	3440
K00176	6477	450	708	81	3134	11962	1280	7699	938	2547	619	1289	25	231	462	3410	1205	1537	6394	2137	9	5342	4926	125	11588	525	2958	15	1945	1394	37770	15110	6095	2765	9011	243	414	4711	3050	3374
K00175	14119	923	970	399	3376	24373	23375	17027	1433	9303	1920	3702	607	569	1077	27424	1396	3634	19368	5245	58	10953	16329	283	13473	1093	5228	53	12104	1776	41898	27047	8167	13825	25803	746	10212	13310	7609	10443
K00174	13999	904	638	393	2343	24234	23117	16329	1424	7536	1920	3695	601	531	763	27097	1179	3428	19350	4501	58	9902	12554	278	7853	1083	5214	41	11412	1718	28320	26456	7068	10033	25499	723	10120	13268	7227	10255
K14338	12	7	7	10	13	6	72	8	23	319	9	1	23	9	2	3	2	3	94	1	2	45	67	4	12	18	491	27	63	79	91	9	80	54	19	24	7	10	4	134
K14339	0	5	4	5	1	1	1	4	5	2	4	0	9	14	19	0	10	0	3	1	2	7	1	29	13	0	34	0	0	60	3	0	19	2	6	18	26	5	11	7
K14335	1	8	5	2	0	2	2	13	4	1	2	58	6	8	10	2	11	1	2	1	1	5	1	15	6	4	21	4	19	31	2	7	12	2	3	11	20	4	33	4
K14330	0	0	0	0	0	0	0	8	1	0	0	0	0	0	67	1	0	0	0	2	0	1	1	0	2	4	0	1	0	16	1	0	3	0	258	4	0	2	206	1
K14331	0	0	0	0	0	0	0	8	1	0	0	0	0	0	67	1	0	0	0	2	0	1	1	0	2	4	0	1	0	16	1	0	3	0	258	4	0	2	206	1
K14333	11	0	0	0	0	0	1	9	0	0	0	0	0	0	0	10	1	0	1	67	0	0	23	0	6	0	106	0	1	4	0	5	0	0	0	1	0	2	8	0
K13479	6167	3989	4434	520	813	874	2893	7188	8576	600	283	112	4936	97	2087	4230	978	3332	538	14811	731	6834	15620	105	2118	7576	2758	14117	6247	2658	4980	14285	1856	10061	4746	4079	3042	1327	1805	6541
K04078	14321	18127	15116	9159	15269	15420	27779	30315	16992	14721	6054	56669	16816	13394	16458	43193	22837	12069	12460	25495	3750	21536	31902	16465	24442	19434	37289	25810	39783	15587	28231	46393	21468	27005	21984	16097	44545	16081	47975	19881
K04079	12851	12908	11543	1346	2797	14625	25719	25389	13551	5298	1506	55063	11471	7175	6684	42986	10327	11277	9510	23996	1661	16721	27928	982	14783	15337	14993	25768	36789	7073	26095	53449	11031	23906	17403	7793	25504	8175	41365	12870
K04076	18	14	325	3	1027	168	270	27	18	381	2	36	3	36	22	128	128	30	38	567	5	572	108	6	3264	6	534	1	939	47	13031	240	1135	542	17	12	24	31	277	57
K04077	14334	18158	15290	9508	15370	15427	27852	30392	17413	14754	6077	56679	16928	13521	16648	43289	22994	12199	12469	25907	3818	21645	32227	16478	24473	19462	37321	25830	39809	15696	28257	55049	21567	27040	22285	16245	44607	16168	48243	19923
K04074	94	768	2018	1455	8310	291	668	364	1981	2351	950	325	978	1913	1463	858	3423	704	399	1144	647	993	1343	1598	4768	3874	3779	27	2031	2440	14456	2352	3271	1447	208	1115	1350	4445	1056	1005
K04075	14055	18119	15074	9080	11665	15397	27661	29375	16720	12836	5774	56524	16827	13356	14288	34453	21713	7704	12438	24004	3703	21412	31007	16373	22437	19462	36868	25883	38425	15522	28235	46183	21427	26218	21703	16049	40840	16006	47516	19367
K04072	16626	34217	27575	16241	24364	6160	10753	45384	30601	11237	9489	110192	31410	24804	28255	34290	42015	18758	7293	41988	6903	30638	41167	32264	49592	36241	68791	50292	59131	29275	78884	76545	40183	30314	22645	30074	67857	21974	89011	21945
K04073	2247	10571	7357	1091	10	1840	1057	10332	5513	1556	666	51708	10196	2363	277	1795	6252	809	1572	805	1490	2104	472	743	696	13255	7814	23456	25562	4588	1636	8007	5478	677	622	6610	8099	2321	34172	597
K04070	4053	392	1892	93	815	226	3129	6075	7202	2860	13	169	62	325	3116	4811	1806	1537	512	15371	15	10567	9486	78	9204	75	3214	58	2242	1576	10767	19603	2528	14470	2042	370	1524	262	1824	2321
K14597	4	4	12	0	0	5	4	1	13	1	1	1	18	19	1	0	26	1	6	3	3	2	5	29	16	176	1	0	1	31	1	1	10	1	4	4	13	44	5	5
K13641	2410	11106	7790	1230	49	1979	19966	10575	5895	1649	709	53453	10909	6608	411	25529	7133	836	1659	2188	1581	2202	545	745	1020	14129	10769	25021	34324	4873	1716	20095	5806	6523	652	7071	17988	2450	35354	650
K13640	1304	4542	2134	6144	1650	823	1088	5022	1743	3492	3204	1194	3958	4167	8339	67	9471	111	1780	1541	1408	3546	358	13857	11884	40	20042	28	185	7468	773	142	9519	1494	5076	7035	17577	4042	6169	2580
K13643	3013	11394	7981	1783	537	2300	4749	10784	6573	13898	1152	53563	12204	7165	491	2336	7701	1314	5839	1150	1625	4570	5031	772	1040	14920	14809	25629	29575	5034	4256	8687	6818	4607	2034	8114	8477	2711	35484	8258
K02027	127155	71448	62226	52636	41569	12277	78350	208922	81123	31601	37654	69693	56862	60612	126281	89245	114410	57242	20338	184676	18131	117869	252075	154356	128783	19525	188463	26492	53490	92721	134889	280432	107401	140092	80913	86533	244108	52314	126325	119470
K02026	193437	73360	79698	47297	49924	11644	98530	284141	93333	32008	31572	69166	50406	54574	127468	131969	119230	89717	19092	250958	15635	136422	422500	128318	147520	20653	179221	26527	63716	85327	224323	511371	96726	184652	82627	74387	237453	46529	128711	183324
K02025	206964	77342	83418	48497	52623	12441	102136	303527	106676	33351	34638	70413	54292	58625	138456	139053	123480	92260	20356	277635	16987	154772	438370	141694	161843	21807	181680	26889	66059	92263	253399	527372	104681	206015	89167	81246	255604	50723	137163	188319
K02024	7721	41508	26689	3546	59	6239	4465	51760	17713	5920	2298	263810	33160	24344	844	7388	32229	3935	6020	2954	4730	9297	1494	3533	2360	38076	37163	64294	116314	13358	5705	39758	20778	2496	3027	18177	39323	7178	172714	2205
K02023	5054	8228	5691	921	444	1201	1355	14859	3483	1260	553	52894	6161	6675	736	2586	7220	1733	1204	1988	904	2329	4743	1499	1701	8010	11533	10806	23929	2742	6388	11384	4162	1833	1708	3305	9857	4004	34866	2758
K02022	4652	16218	10182	1289	65	13695	1891	22606	6594	2373	917	107960	12038	17274	613	3060	13549	1800	3203	1915	1696	5996	2398	1429	1033	13692	15555	21807	46323	4884	2950	16019	9335	1348	2757	6220	15799	2899	70531	3725
K02021	0	2	2	2	2	0	0	2	3	1	2	0	5	7	11	0	6	4	2	2	1	20	1	14	357	0	135	0	0	31	7	2	10	72	3	9	13	3	6	4
K02020	8096	20098	16206	2759	3966	3693	27669	27063	16942	20105	1629	107974	18186	18486	4520	32101	15670	5652	7676	21014	2522	16678	25123	1646	18201	21272	25413	35992	63564	8763	37764	44379	15177	27824	8935	11593	29154	4344	73089	16034
K02029	29111	112451	78157	25262	53398	17384	48216	158023	60144	49914	17622	685218	87580	77707	33666	62963	118281	24624	25717	36021	16283	52356	43208	44016	52304	92030	144249	130887	314260	51658	82762	164283	80502	41398	31922	57491	160342	45245	462488	35972
K02028	28911	59606	45387	19098	42072	9337	21872	98971	48074	26281	13530	320411	46529	50977	35035	46120	72944	27106	18011	59851	10057	50422	60176	38099	53652	50433	86227	61372	147091	35137	77302	106802	50849	49280	31065	35905	101949	36810	226815	31653
K03886	23	5	2	22	22	11	152	9	26	616	16	2	34	22	3	5	2	6	178	2	3	86	142	3	4	3	124	1	101	26	97	6	104	130	39	35	6	10	5	245
K03887	26	7	4	23	24	13	158	13	29	638	19	2	38	22	7	5	2	6	194	2	3	97	154	15	7	3	132	1	118	36	168	6	133	141	46	46	19	13	8	272
K03885	4474	11918	8524	2107	4114	14011	24242	13337	6952	4233	1381	54034	11692	7029	1360	25745	8623	1831	3984	3004	1864	5296	3657	1698	1833	17069	13111	25877	35709	5828	3255	21849	8072	7547	3452	7866	19090	6395	37100	5246
K03888	24	5	2	22	23	12	152	9	27	617	16	2	34	22	3	5	2	6	184	2	3	88	143	3	4	3	124	1	107	26	135	6	116	130	40	35	6	10	5	250
K03889	7	31	46	170	26	12	14	126	51	24	17	10	89	72	61	4	109	7	12	43	52	31	6	63	192	6	217	3	14	74	8	13	101	13	26	39	112	63	96	15
K12998	0	0	0	0	6	0	0	0	1	0	0	0	0	0	1	0	0	0	0	0	0	0	0	0	0	0	1	0	0	0	0	0	0	0	0	0	0	0	1	1
K12999	5	5	57	18	440	0	9	19	458	62	17	17	1	28	93	84	124	25	14	14	10	22	23	18	75	2	19	0	19	3	102	119	47	31	2	4	25	77	12	7
K12992	3317	918	1748	44	887	38	21444	5033	5960	59	20	109	140	201	2689	29120	868	3379	44	17639	15	7240	15481	125	2238	40	1333	47	8763	296	4346	30287	123	17186	1732	199	12524	233	1893	6401
K12990	3133	570	439	16	194	11247	29	3451	211	33	14	894	42	4147	435	1088	974	923	704	1357	5	2351	5070	98	635	508	156	31	33	229	1787	3215	1386	757	573	45	658	126	497	4471
K12991	0	11	1	1	2	1	0	3	0	0	0	0	0	0	0	0	2	0	0	1	0	0	0	1	1	1	0	0	0	1	0	1	0	2	0	2	11	0	2	0
K12996	203	240	474	611	6668	30	155	798	1501	658	724	249	440	805	2035	5564	1766	2932	45	611	341	187	1220	383	969	40	306	8	747	515	101	1385	284	305	3794	665	2194	342	675	449
K12997	109	243	346	414	752	470	294	338	487	246	106	43	117	377	149	21	348	86	105	63	90	103	302	579	198	27	66	5	697	46	81	928	241	88	167	130	741	2517	198	159
K12995	22	0	1	0	0	1	0	26	0	0	3	12	0	0	1	2	0	19	29	14	0	2	20	1	4	0	13	1	1	1	1316	1	1	7	97	0	2	48	28	2
K08978	8635	799	1954	386	4320	12120	4465	11623	7187	1484	1053	1469	481	841	4033	8384	1647	4523	6679	17768	243	14062	13136	380	11776	1999	3153	154	2260	1326	22124	19495	3401	14221	10807	698	2955	5191	4555	5446
K03088	159876	42379	45238	10598	17804	284490	519419	228938	87801	38420	20756	141674	25507	27406	59740	656552	48676	73792	166551	227090	5063	193781	253362	18915	90753	36381	70076	40220	257001	34808	169635	527538	79033	292526	271433	22712	304533	125061	161676	139833
K03089	2477	11290	7962	1190	205	2027	1257	10549	6070	1687	793	53549	11213	6617	289	1919	6659	846	1678	878	1622	2252	534	738	739	14907	11417	25678	26794	4978	1782	8238	5869	732	1016	7261	8344	2500	35326	1117
K03086	19295	19216	17286	9099	13808	15659	49317	36824	16872	14504	5791	56730	16958	13504	17597	71452	23407	15808	12630	31934	3716	22269	48587	16428	29241	19501	37137	25915	49023	15733	45882	83920	22554	36871	26733	16146	57255	16194	48902	27784
K03087	2515	11498	8143	1217	9	2079	1173	10585	6241	1698	746	53517	11535	6606	628	1952	6653	837	1705	899	1667	2218	523	739	753	14811	11153	26251	26866	5096	1741	8240	5948	731	1929	7427	8355	2540	36344	627
K08970	2307	10801	7518	1115	30	1877	19894	10497	5646	1585	676	52608	10444	2435	372	25347	6337	829	1597	2007	1520	2157	488	734	751	13555	9809	23964	33967	4649	1637	19689	5587	6441	641	6751	17879	2359	35048	601
K03082	3577	18197	12096	2000	3976	2909	20741	20594	9150	3007	1363	103723	15695	4767	1026	26704	13251	1861	2651	2634	2321	3970	1419	1950	1762	19294	16058	33320	56258	6710	2633	27487	9471	6954	1261	9454	26073	5992	68456	1225
K03080	2272	10654	7416	1096	8	1855	1066	10370	5568	1567	667	51920	10287	2412	262	1809	6267	810	1573	816	1496	2122	480	718	690	13491	8861	23865	25736	4591	1620	8039	5593	682	620	6725	8111	2346	34346	592
K08974	10146	2603	5235	1176	9282	343	3519	13488	1949	1740	913	505	1088	1615	6639	23283	5649	14817	383	11818	590	1672	36006	1420	5328	3706	1975	45	3843	1762	11224	34599	749	6602	1584	1115	12638	3715	2566	16216
K00918	3146	801	1506	4	768	19	2367	4390	8	25	1	81	90	67	950	3395	789	2976	20	2918	5	9	13478	13	703	3	0	4	880	66	879	13528	13	1315	239	24	2509	43	529	6177
K11646	0	0	0	0	0	7	0	0	0	0	0	0	0	0	0	0	0	0	2	0	0	0	0	0	0	0	0	0	0	1	4	0	0	0	0	0	0	0	3	0
K11641	0	0	0	0	1	0	1	1	2	3	0	0	0	0	0	0	0	0	9	0	0	4	1	1	1	1	1	0	9	18	50	1	16	1	1	0	0	0	0	7
K11640	0	0	0	0	1	0	1	1	2	3	0	0	0	0	0	0	0	0	9	0	0	4	1	1	1	1	1	0	9	18	50	1	16	1	1	0	0	0	0	7
K07507	8447	9122	6822	3045	2570	13760	8204	19595	4846	3803	1298	54238	6784	7385	2257	3586	11304	3062	8007	4646	1071	8788	5591	2318	10921	13465	15081	11152	25712	5607	33691	11345	11276	5477	10779	3939	9959	9863	37920	4485
K07506	1395	7841	4910	630	12	1119	868	10432	3123	1165	417	53511	5866	6582	284	1419	6600	787	1146	554	828	1839	272	713	439	6416	7486	10564	22947	2307	1050	7994	3947	469	1150	3026	7878	1252	35391	458
K07505	16	34	25	4	0	6	2357	428	25	4	2	7	51	8	22	41	81	170	4	27	4	5	8	0	22	51	1490	81	22	20	12	94	12	5	0	23	11	6	7	3
K07504	69	217	190	29	7	50	22	23	183	30	20	68	340	5	9	33	12	55	36	23	47	20	15	2	29	323	210	597	174	108	74	17	76	13	26	163	28	58	57	201
K07503	1257	4505	2103	6075	1314	820	1066	4873	1484	1978	3196	1193	3953	4164	8212	15	9245	59	1536	1152	1405	3443	80	13847	7728	32	20023	26	27	7348	750	89	9322	986	5030	6941	17513	3984	6059	2557
K07502	3793	338	1005	22	324	36	2694	5361	5985	179	7	39	39	58	1942	3458	491	1205	88	13992	5	7825	9019	31	3254	45	30	36	1029	236	5449	8978	71	12557	1629	149	977	196	1609	1812
K07501	19	24	17	3	2	11	9	15	24	9	2	37	32	14	2	4	6	4	15	5	4	12	8	3	4	71	43	109	50	27	52	13	19	4	18	33	11	17	32	12
K08698	0	0	0	0	0	0	0	8	1	0	0	0	0	0	67	1	0	0	0	2	0	1	1	0	2	4	0	1	0	16	1	0	3	0	258	4	0	2	206	1
K10773	17481	18878	16506	8847	11598	15423	30353	34486	16789	14290	5757	56615	16887	13419	17080	48616	22352	14837	12452	28759	3700	21902	44852	16151	21620	19435	37074	25818	40215	15582	18870	73225	20275	29053	22221	16031	46824	15207	48323	25878
K10778	2432	10978	7694	1187	20	2061	2225	10765	5811	1615	790	52733	10714	2494	275	1867	6378	849	2377	855	1553	2193	520	766	739	13995	10486	24405	26411	4765	1664	8214	5671	781	727	6882	8311	2449	35596	666
K14287	2316	10835	7551	1117	9	1887	1086	10510	5673	1591	682	53438	10492	6570	267	1843	6631	830	1606	832	1521	2164	493	734	705	13740	10365	24281	26293	4690	1647	8193	5695	694	719	6853	8283	2383	35213	684
K00140	8573	34590	22552	3532	466	5405	6439	43845	15451	5858	2144	209030	28829	17925	959	6296	25917	3426	5319	2708	4214	7804	2360	3447	2300	33953	30605	56593	94421	11857	5124	31751	17596	2424	2788	16274	32277	8671	136740	2727
K05501	2458	11242	7919	1182	204	2010	1248	10537	6015	1675	790	53510	11134	6601	286	1911	6653	844	1670	870	1612	2243	532	736	732	14778	11348	25448	26712	4931	1723	8224	5838	727	950	7190	8330	2480	35288	1112
K01903	5448	16123	10095	6997	1560	14707	22452	17564	7775	4306	4111	54864	15228	10787	8748	25663	15529	1242	5013	3917	3034	8190	2522	14513	8650	15494	25788	25788	34706	12523	2809	19852	16574	8086	7571	14230	35397	7207	42115	6627
K01902	5448	16123	10095	6997	1560	14707	22452	17564	7775	4306	4111	54864	15228	10787	8747	25663	15528	1242	5013	3917	3034	8190	2522	14513	8650	15494	25788	25788	34706	12518	2809	19852	16574	8086	7571	14230	35397	7207	42115	6627
K01905	13	2	137	0	1000	0	2	15	3	74	0	4	2	34	16	271	129	104	14	51	0	409	36	6	3266	2	13	2	24	16	11672	456	1052	611	3632	2	10	8	110	6
K01904	4	16	10	14	6	3	6	15	2	7	12	2	18	13	32	2	25	0	2	5	6	10	1	42	20	0	66	0	0	30	3	0	31	4	15	25	97	17	13	10
K01907	125	349	308	69	16	96	154	24	315	585	49	9	575	23	19	60	10	10	201	33	79	99	139	15	25	543	514	1003	370	198	142	19	228	127	153	319	48	88	39	365
K01906	273	53	13	265	165	142	1757	66	262	6162	182	22	507	282	21	41	21	80	2091	25	2	1108	2268	20	35	27	1712	6	1421	31	980	44	490	1920	506	438	46	108	49	3565
K01908	89	293	251	77	7	81	31	29	255	66	30	73	503	38	15	50	13	7	49	58	100	45	24	14	25	485	832	860	268	163	59	31	144	27	87	256	41	104	55	103
K14534	310	60	1801	3	1200	172	481	783	1333	1693	0	147	26	491	2019	1834	1123	338	270	661	2	4579	208	48	6671	27	2853	14	788	1008	18559	2896	3923	2084	73	128	709	36	337	219
K00147	14136	17537	13758	7843	9861	15122	27466	29990	16048	13618	5482	56467	16163	12178	15599	42909	20808	11545	12087	25132	3362	20729	30646	15450	19679	15737	30515	25715	38811	14565	15686	54333	19438	26168	21719	15439	43478	14184	47590	19152
K07769	0	0	0	0	0	0	0	8	1	0	0	0	0	0	67	1	0	0	0	2	0	1	1	0	2	4	0	1	0	16	1	0	3	0	258	4	0	2	206	1
K07768	1229	4411	2103	5772	1305	807	1058	4955	1474	1966	3183	1186	3929	4136	8183	14	8859	58	1519	1144	1401	3421	78	13758	7813	31	13915	26	26	7267	746	87	9157	978	4982	6898	17406	3960	6072	2546
K06203	2476	11288	7959	1201	210	2020	1256	10548	6062	1688	804	53474	11213	6628	321	1910	6676	837	1676	880	1626	2258	540	779	757	14867	11443	25629	26706	4981	1732	8227	5890	733	663	7261	8431	2513	35295	766
K06202	2426	11131	7825	1166	205	1985	1242	10524	5922	1664	777	52713	10961	2457	282	1896	6358	842	1652	858	1591	2230	524	735	720	14503	11099	24950	26578	4848	1745	8212	5709	721	950	7046	8309	2445	35258	1109
K09921	2466	11268	7945	1186	181	2017	1238	10540	6046	1675	781	53513	11181	6604	287	1911	6653	835	1673	875	1618	2242	532	736	734	14796	11146	25570	26709	4946	1725	8227	5853	727	727	7223	8333	2488	35294	824
K09920	2439	11225	7903	1176	9	1983	1120	10518	6027	1656	720	53407	11125	6590	284	1902	6637	832	1660	869	1609	2194	506	736	732	14403	10829	25529	26596	4893	1696	8212	5843	714	640	7204	8323	2479	35240	614
K09927	3976	11166	8252	1187	233	1943	19946	12354	5832	1675	708	53483	10767	6640	650	26273	6887	1550	1641	2817	1602	2369	3950	805	1056	13908	9446	24582	34277	4848	4172	22926	5805	6771	764	6980	18612	2483	35459	2107
K09024	2312	10825	7547	1116	9	1883	1083	10501	5669	1590	681	53388	10484	6564	267	1839	6625	827	1599	830	1521	2160	488	733	705	13730	8940	24266	26261	4676	1646	8188	5691	692	635	6845	8277	2380	35190	599
K09022	3651	18324	12362	1710	214	2962	2057	20775	8559	2667	1137	105150	15942	8929	438	3207	12843	1601	2689	1765	2297	3969	791	1425	1301	19928	16864	33776	48455	6797	2672	16021	9353	1880	1249	9526	15950	3552	69057	1133
K09023	2305	10795	7523	1116	30	1878	19894	10482	5651	1585	676	52527	10449	2455	372	25344	6330	828	1598	2008	1520	2158	492	733	755	13656	8436	24171	33972	4680	1644	19676	5667	6443	639	6817	17872	2374	35131	603
K09020	2305	10800	7528	1111	9	1878	1081	10539	5653	1585	679	53296	10457	6561	266	1836	6615	826	1596	831	1516	2155	486	747	703	13680	8481	24187	26206	4663	1639	8172	5669	691	634	6819	8261	2374	35120	597
K09021	2305	10800	7528	1111	9	1878	1081	10484	5653	1585	679	53296	10457	6561	266	1834	6615	826	1596	827	1516	2155	486	732	703	13680	8480	24187	26206	4663	1639	8172	5669	691	634	6819	8261	2374	35120	597
K02909	16843	29591	22779	12237	12038	17399	29022	40839	22549	16045	6556	110008	27576	20007	16332	45049	31223	12680	14166	26500	5266	23846	31813	17226	25287	33843	51828	50575	65783	20861	30050	63038	28156	27785	22743	23134	52977	18532	83222	20427
K08218	11562	12063	7971	1196	217	25986	3645	21199	6436	1954	2026	56144	11221	6624	684	2394	6676	3096	14178	2959	1623	8431	7854	861	1071	15948	11420	25701	26844	5471	1902	8271	8743	1740	19142	7295	8387	11715	40445	7396
K08219	2376	11046	7738	1149	9	1941	1103	10505	5854	1626	703	53381	10830	6571	275	1875	6629	829	1633	848	1568	2175	497	734	719	14073	10541	24909	26418	4783	1671	8196	5765	704	636	7020	8294	2429	35200	605
K02904	14312	18133	15073	9062	11775	15409	8971	30283	16716	14345	5777	56522	16773	13346	15848	19552	22198	11766	12453	24404	3660	21507	31266	16381	23776	19462	37169	25872	31514	15527	28214	43093	21394	21078	18302	16100	34925	15988	47645	19648
K02906	14323	18141	15133	9162	15273	15286	27563	30315	17003	14534	6055	56671	16834	13388	16457	43241	22837	12068	12458	25591	3751	21617	31870	16456	24448	19470	37184	25884	39148	15575	28203	54947	21432	27001	21980	16118	44553	16086	48006	19851
K02907	14301	18108	15052	9086	11774	15408	8948	30094	16705	14339	5773	56512	16790	13362	15534	19344	21730	11463	12426	24181	3697	21372	31260	16380	23768	19389	37149	25734	31472	15214	27409	43163	21394	21208	21604	16050	34906	16013	47465	19641
K02902	14239	18121	15059	9097	11788	15281	27512	29988	16714	12653	5777	56464	16820	13378	15788	42896	21722	11482	12431	24993	3705	21277	31069	16387	22863	19456	37226	25868	38595	15529	27333	46123	20906	25689	21897	16103	44501	16022	47630	19569
K00230	2473	11257	8204	1204	1218	2017	1256	10753	6034	1762	796	53456	11141	6653	473	2253	7295	1214	1709	979	1616	2822	576	768	4345	14784	11464	25445	26711	4969	14337	8467	6897	1320	878	7236	8393	2498	35351	1045
K00231	320	115	208	719	247	307	1946	209	469	6770	235	27	691	472	180	55	172	105	2283	126	80	1251	2485	134	261	234	2072	24	1523	203	973	111	722	2072	857	575	197	244	375	3859
K00232	6	28	23	116	16	12	8	122	24	19	14	10	78	52	59	4	108	2	12	39	48	30	6	62	190	5	209	0	14	73	7	9	101	11	25	35	111	62	94	14
K08976	27	12	17	28	45	17	18968	12	44	619	18	9	57	49	112	23516	32	10	193	1185	11	96	151	33	73	181	125	10	7896	79	180	11515	139	5884	46	45	9633	55	33	262
K00239	11928	17083	11793	7674	2415	15129	24262	25226	13909	12167	4751	56109	15866	11246	10777	31465	16855	5298	11906	18970	3086	17366	21434	14745	11284	15080	33135	25691	37939	12843	7003	38832	17523	19726	20400	14818	38289	11455	45645	16749
K06209	4296	522	1983	611	671	269	4747	6308	7284	7524	220	191	684	697	3219	4999	2472	1898	2448	15782	41	11980	11518	706	5458	1031	5538	63	2969	1693	13191	11110	2992	16024	2423	837	2379	2967	2110	5676
K09928	236	755	670	121	22	192	18881	43	655	122	75	25	1198	22	204	23633	21	14	122	1256	173	63	43	5	100	1237	730	2290	8374	432	100	11545	278	5792	302	658	9688	178	307	78
K01012	14935	13822	13986	1846	5869	14454	28266	28020	19637	17450	1797	55231	12507	7958	10045	52231	11584	16662	12636	39925	1664	26355	50459	964	21143	15595	18387	25802	39973	7032	53658	59634	14150	41538	22375	8664	29907	7977	43468	26493
K01011	12431	42061	30693	5212	5743	7376	48508	46879	21913	20646	3115	212465	39747	19203	3025	58649	27873	6973	10794	9057	5735	12775	21090	3491	18037	49194	43604	84893	122117	18300	59176	70846	28397	22416	5645	25396	55422	9912	142539	17324
K06401	19	4	2	19	17	11	121	8	24	522	14	2	29	19	3	4	2	5	163	1	2	75	132	3	3	3	107	1	91	23	124	5	112	118	34	31	5	9	5	217
K03503	6298	14900	10619	4041	54	3030	1419	14024	8650	2308	1510	54797	15888	6755	562	2376	9483	1643	6863	1670	2321	3355	2631	1004	1577	21950	20932	39549	30187	7996	2326	8459	8955	987	8345	11282	9004	7552	38185	1065
K03502	9686	17712	14139	8493	4039	3249	7189	25360	14531	11997	4417	56763	16243	20985	15042	19017	21533	10484	5931	22181	3351	17594	26397	16716	16159	18593	31747	25602	29591	13963	13241	32651	17155	19860	12838	15360	35282	14271	44924	15420
K03501	14312	18136	15079	9093	11780	15416	8956	30286	16736	14355	5777	56530	16828	13377	15868	19553	22199	11724	12454	24279	3702	21539	31234	16385	24130	19465	37180	25872	31522	15526	28223	43101	21420	21176	18239	16101	34927	16028	47668	19648
K03500	8511	13398	13241	3418	10574	2559	44374	20122	15353	12301	2004	54172	13183	9387	7787	66500	13072	10640	4613	24614	2405	14946	27506	2550	16049	19087	17532	26133	47202	8107	27409	66323	10734	31300	8145	9353	36788	7488	39322	14237
K02278	2127	453	481	71	87	119	2412	2737	6192	97	41	78	617	48	1070	2362	127	368	82	12499	87	6972	1820	23	815	657	2059	1174	1399	333	3302	5287	250	8426	1069	442	330	236	1157	464
K02279	4147	387	1088	84	1495	104	7512	6173	1272	2150	39	141	496	288	1408	1490	1065	1005	441	1621	108	2661	2197	119	9583	488	2357	840	1456	413	17794	10587	2149	2426	478	453	613	235	601	512
K02276	191	555	500	274	50	163	218	180	515	726	85	78	925	104	152	97	128	23	283	95	167	168	178	69	240	877	912	1593	555	392	213	56	419	172	483	533	174	204	383	370
K02277	24	5	2	22	23	12	152	9	27	617	16	2	34	22	3	5	2	6	184	2	3	88	143	3	4	3	124	1	107	26	135	6	116	130	40	35	6	10	5	250
K02274	144	339	310	269	91	113	19156	182	358	1248	82	84	615	145	273	23576	140	29	412	1260	126	238	312	101	294	513	902	926	8282	372	319	11555	467	6037	569	404	9799	165	404	648
K02275	144	336	308	267	91	113	19155	180	356	1247	80	84	611	138	263	23575	135	29	411	1259	125	234	310	86	287	513	885	926	8275	338	318	11555	457	6036	517	393	9786	162	399	605
K13450	0	1	0	0	0	0	0	1	0	0	0	10	0	0	0	0	1	0	0	0	0	0	0	0	0	0	213	0	2	0	0	1	0	0	0	0	1	0	4	0
K12508	5	1	0	4	6	0	31	1	3	95	2	0	5	3	1	2	0	2	26	0	1	16	12	0	0	1	18	0	37	12	50	1	15	12	87	7	1	1	0	119
K12507	2853	3163	2780	508	5	811	243	2157	2671	529	279	22	4838	20	183	582	65	156	509	320	724	358	982	37	322	7551	2526	14094	4384	2482	1937	270	1811	283	268	3957	436	1172	388	494
K12506	579	163	254	708	411	321	3613	402	551	12873	399	57	1074	671	405	675	293	223	4458	466	23	2377	4639	128	464	62	3691	24	3080	685	3215	9243	1436	3950	1316	971	317	280	344	7670
K12500	2322	10860	7585	1120	10	1915	1116	10512	5693	1598	684	53443	10539	6589	269	1843	6633	829	1604	833	1525	2164	489	734	706	13755	9318	24322	26355	4694	1701	8199	5699	696	637	6861	8285	2385	35224	603
K12503	12	52	181	449	78	20	48	146	183	52	39	12	134	157	96	11	127	43	14	100	74	51	59	77	207	26	329	18	23	92	45	78	110	54	37	130	158	82	111	54
K14587	0	1	0	0	0	0	0	56	0	0	0	10	0	0	0	3	1	0	0	4	0	0	0	15	0	0	232	0	2	0	0	1	0	0	0	0	1	0	4	0
K06596	4	19	12	3	0	4	3	30	12	2	1	79	18	2	134	8	8	2	3	5	4	6	5	2	4	43	32	50	54	51	7	12	16	2	597	28	11	8	453	85
K06595	23	5	2	21	23	8	155	9	24	625	16	2	34	21	3	5	2	6	171	2	3	87	128	3	3	3	133	1	109	26	137	6	117	117	39	33	5	9	5	256
K06599	3	14	14	1	0	4	3	11	10	2	0	58	15	2	1	4	6	1	1	1	1	2	1	1	1	23	431	51	29	5	3	8	9	1	0	14	8	3	29	0
K07978	0	0	0	0	0	0	0	8	1	0	0	0	0	0	67	1	0	0	0	2	0	1	1	0	2	4	0	1	0	16	1	1	3	0	258	4	0	2	206	1
K07979	18522	8931	13318	6206	9483	1362	8002	30853	20959	5116	3231	1997	4578	5429	24527	53552	18207	29380	2474	61097	1506	33956	80168	15757	35169	2877	19372	150	4828	10119	67455	104900	16092	43895	18040	7892	43721	12407	14045	34373
K10907	7375	2007	4930	2285	2293	494	22541	11613	1711	2302	131	394	464	1129	6428	42246	7071	9781	865	11331	140	7167	24810	510	10922	1032	7820	91	11131	2269	18484	48943	5007	14674	1941	483	18194	601	2573	10132
K10906	1302	7529	4668	587	7	1074	853	10353	2869	1063	386	52520	5421	2348	138	1367	6284	782	1085	513	769	1776	243	704	407	5789	6427	9496	22629	2112	1007	7955	3714	444	595	2686	7814	1168	34578	384
K10909	0	0	0	0	0	0	0	0	0	0	0	0	0	0	0	0	0	0	0	0	0	0	0	0	0	0	311	0	0	0	0	0	0	0	0	0	0	0	0	0
K10908	0	0	0	0	0	7	0	0	0	0	0	0	0	0	0	0	0	0	2	0	0	0	0	0	0	0	0	0	0	1	4	0	0	0	0	0	0	0	3	0
K09819	49	732	1656	1889	3611	110	19091	315	1074	538	709	122	1075	1995	810	23585	1484	398	83	1513	653	217	505	1385	806	3890	2965	64	8327	1220	362	12671	553	6016	399	1152	10772	3453	587	459
K09818	25	293	686	781	503	58	172	74	343	206	163	19	455	701	194	19	783	99	50	114	220	97	179	1101	342	3826	383	31	290	768	198	975	388	126	313	442	909	3250	327	184
K09817	14418	13638	12805	2634	8959	14124	8944	25767	9271	10854	2472	55253	13115	9004	4447	8521	10760	7051	9747	9146	2364	10429	29599	1555	7778	17216	17380	26421	31575	7371	14461	37821	10729	10696	14330	9043	12443	7640	39720	16756
K09816	12509	13609	12785	2614	8940	14114	8783	23845	9250	10312	2459	55249	13085	8984	4384	8390	10757	6890	9590	8792	2362	10360	28673	1546	7751	17213	17258	26420	31462	7359	14273	37792	10633	10552	14288	9013	12432	7629	39677	16532
K09815	12584	14138	13979	3570	15912	14189	9311	24376	10192	14281	3399	55499	13846	10585	5579	8693	12592	7859	10118	9329	2912	10917	30071	1965	9403	17460	18011	26435	32557	7868	15696	38050	11159	11520	14506	9775	12538	7997	40203	17761
K06374	5388	1108	3209	103	2319	79	3154	8220	1130	1732	21	223	173	505	4569	16757	3245	8806	442	8532	18	4323	18590	88	7482	47	2939	30	1359	1244	22881	32837	3358	5817	1214	227	7202	198	1793	8216
K06373	5392	1109	3226	103	2320	231	3381	8229	1122	1958	21	229	173	506	4570	16757	3248	8816	443	8510	18	4432	18656	88	7487	47	3340	30	2110	1243	24888	32838	3408	5792	1211	228	7206	196	1791	8251
K09812	17783	18252	15132	8612	10910	15414	8930	34281	16583	14242	5740	56505	16726	13219	16182	20711	22041	12905	12457	25149	3669	21153	35405	16136	20397	19359	37118	25678	32286	15464	18875	46209	20225	20973	21810	15942	34851	15132	47807	20940
K09811	17781	18244	15122	8559	10803	15415	8926	34424	16583	14245	5729	56506	16719	13218	16320	20923	22553	13218	12486	25251	3620	21355	35411	16123	20425	19344	37035	25678	32298	15379	19698	46193	20237	20971	21807	15830	34844	15121	47827	20938
K09810	9744	15837	10621	4619	1910	14857	22342	22313	7584	3718	4577	55978	15053	10893	8696	26578	13263	2842	9436	4996	3020	8676	7794	14247	8408	15626	19161	25706	34639	11938	4353	23006	15284	8214	14856	13949	35424	10992	43592	8342
K04058	50	160	150	28	22	68	18853	39	139	27	15	189	241	82	114	23536	32	7	30	1200	36	29	23	4	66	427	2190	810	8097	168	56	11543	246	5766	9	250	9665	67	155	22
K04059	38	114	106	16	0	34	11	6	103	18	11	6	188	3	5	18	3	2	21	13	27	8	6	1	5	174	69	325	86	58	15	4	36	5	1	90	12	26	18	5
K04050	38	114	106	16	0	27	11	6	103	18	11	6	188	3	5	18	3	2	19	13	27	8	6	1	5	173	65	325	86	58	12	4	36	5	1	90	12	26	15	5
K04051	38	114	106	16	0	27	11	6	103	18	11	6	188	3	5	18	3	2	19	13	27	8	6	1	5	174	69	325	86	58	12	4	36	5	1	90	12	26	15	5
K04052	38	114	106	16	0	27	11	6	103	18	11	6	188	3	5	18	3	2	19	13	27	8	6	1	5	174	69	325	86	58	12	4	36	5	1	90	12	26	15	5
K04053	38	114	106	16	0	27	11	6	103	18	11	6	188	3	5	18	3	2	19	13	27	8	6	1	5	174	69	325	86	58	12	4	36	5	1	90	12	26	15	5
K04054	38	114	106	16	0	27	11	6	103	18	11	6	188	3	5	18	3	2	19	13	27	8	6	1	5	174	69	325	86	58	12	4	36	5	1	90	12	26	15	5
K04056	41	118	109	22	22	36	18824	10	107	19	12	12	193	11	112	23529	7	5	24	1195	32	13	12	2	57	175	69	335	7868	81	21	11512	38	5758	7	96	9626	27	43	12
K04057	38	114	106	16	0	27	11	6	103	18	11	6	188	3	5	18	3	2	19	13	27	8	6	1	5	174	69	325	86	58	12	4	36	5	1	90	12	26	15	5
K10015	2418	11171	7852	1168	9	1970	1114	10512	5966	1646	715	53387	11034	6574	280	1895	6633	830	1654	861	1598	2185	504	735	725	14276	10792	25279	26516	4849	1685	8202	5808	710	638	7126	8308	2458	35216	610
K10014	2382	11035	7744	1144	9	1938	1104	10501	5858	1622	698	52596	10835	2431	275	1871	6338	829	1636	852	1572	2170	494	734	709	13927	10349	24674	26359	4748	1660	8187	5664	699	637	6946	8287	2411	35195	604
K10017	2420	11179	7860	1169	9	1972	1115	10518	5972	1647	719	54162	11046	10688	280	1896	6922	831	1655	862	1599	2186	505	735	725	14302	10837	25305	26532	4854	1687	8205	5812	711	638	7133	8311	2460	35229	611
K10016	2356	10953	7662	1133	9	1912	1095	10507	5791	1611	693	53402	10696	6584	272	1858	6632	829	1619	843	1550	2172	494	735	712	13945	10622	24666	26377	4749	1661	8197	5737	699	637	6956	8296	2414	35214	605
K10011	4714	21893	15344	2270	18	3880	2238	20906	11588	3216	1389	106146	21442	13154	546	3708	13197	1645	3237	1688	3105	4311	987	1454	1415	27817	20978	49239	52434	9472	3325	16259	11406	1395	1259	13877	16434	4808	69458	1208
K10010	2553	10867	7605	1185	394	1884	1239	11687	5956	3101	685	53389	10476	6572	763	2306	7436	1001	1838	2074	1522	2884	4532	764	6560	13705	8759	24215	26288	4844	1808	17614	5776	4183	1009	6945	8578	2464	35696	826
K10013	3683	18590	12393	1734	16	2984	1933	20879	8729	2680	1097	108198	16261	21311	414	3239	13773	1613	2718	1367	2335	3964	742	1440	1128	19935	16265	34435	49027	6884	2670	16152	9490	1148	1232	9722	16116	3589	69838	986
K10012	4155	11169	8220	1145	301	1950	1205	12753	11700	1627	696	52783	10741	6607	1719	5256	7278	1963	1661	13275	1556	9271	5098	739	1806	13915	10429	24611	26069	5112	6086	16614	5703	8677	1449	7035	9012	2524	35429	2195
K10019	7	25	22	4	0	7	2	12	20	3	9	1551	37	8233	2	4	578	1	3	2	4	3	3	1	2	70	1689	89	42	15	4	9	12	2	0	25	9	5	28	1
K10018	7	25	22	4	0	7	2	12	20	3	9	1551	37	8233	2	4	578	1	3	2	4	3	3	1	2	70	1689	89	42	15	4	9	12	2	0	25	9	5	28	1
K13665	1	0	0	0	0	0	0	0	26	0	0	0	0	0	0	0	0	0	0	45	0	15	0	0	0	0	0	0	0	0	0	0	0	24	0	1	0	0	3	0
K13668	3	4	2	18	10	7	6	4	17	22	6	1	3	12	20	5	8	14	6	10	3	13	31	14	5	4	9	0	6	10	34	14	12	30	5	42	42	9	13	13
K07641	2318	10816	7550	1118	30	1884	19897	10484	5681	1593	680	52542	10493	2440	375	25350	6332	829	1601	2011	1528	2158	492	736	753	13611	8726	24084	33985	4674	1640	19680	5583	6443	721	6791	17873	2374	35149	686
K01466	2943	3286	2893	542	24	862	490	2726	2831	575	304	29	5015	43	548	816	138	250	543	568	751	454	1090	106	763	7702	2832	14366	5368	2879	2141	607	1903	1023	348	4075	633	1219	471	570
K13590	48	147	135	21	0	35	16	27	137	22	13	68	237	7	73	27	11	5	23	20	34	15	10	2	10	239	260	452	152	104	19	14	57	8	340	136	22	37	255	89
K01464	8218	11859	10908	1425	3468	2294	5933	18674	12924	9274	891	52015	11245	3173	4174	9383	8258	4848	4148	18026	1561	14576	22936	898	15649	13758	13322	24258	30251	6022	36215	38216	10540	18035	6875	7560	11606	2768	36675	10957
K01465	17628	25963	20095	9704	12495	16541	28746	43027	19871	15498	6088	109989	22595	19905	16308	44917	28820	12798	13602	26318	4505	23650	32340	17003	27528	24692	43260	36413	63101	17691	43677	54700	26344	28594	22619	19032	52286	17088	82916	19736
K01462	24402	28849	23881	21552	21062	17385	35774	51789	28166	21703	12776	59383	25604	23722	38866	60532	45493	21631	16301	48278	6958	39783	56280	44987	55917	23287	75275	26057	42902	32596	54052	88446	43565	44896	38440	31054	87503	26131	63060	33634
K01463	3171	439	1607	698	2254	364	2499	3885	877	7279	922	1226	811	1317	1336	1218	1349	1432	6794	825	263	4630	4473	262	5536	468	3023	63	2487	271	20701	2527	2438	3808	7572	788	537	3987	1979	3937
K01460	4598	21428	14918	2205	362	3762	2374	20972	11151	3180	1452	105163	20633	4863	530	3647	12669	1649	3176	1640	3003	4380	1003	1464	1392	27598	17540	47446	52343	9235	3294	16348	11101	1391	1280	13374	16503	4702	70140	1440
K13599	6	10	8	0	0	8	2	5	16	3	0	16	16	13	2	2	4	1	3	2	2	3	0	2	3	38	5	63	31	13	9	7	9	1	64	18	8	7	19	1
K13598	0	0	0	0	0	0	1	2	0	0	0	0	0	0	0	0	0	0	0	1	0	0	0	0	0	2	0	0	0	1	0	0	0	0	63	0	0	0	1	0
K01468	7292	16074	10089	1481	501	14132	3075	26007	6433	3034	1552	106455	11846	9302	600	3066	12981	2799	8645	2271	1787	6810	4342	1598	1439	12959	14235	20524	45337	4759	2299	15853	9216	1640	10203	5961	15682	7125	71103	4369
K01469	4	16	10	6	22	6	18817	32	8	2	1	122	8	11	174	23518	16	4	4	1184	5	8	8	3	54	14	8	18	7828	45	9	11522	10	5755	296	14	9628	5	287	51
K09251	2278	10703	7439	1098	11	1993	1303	10514	5569	1796	668	52584	10298	2427	265	1822	6332	826	1587	818	1497	2159	551	735	693	13422	10135	23714	26777	4582	1662	8176	5602	709	641	6687	8257	2343	35153	648
K09252	30	97	82	46	28	29	23	10	98	40	19	10	205	32	5	17	3	4	16	42	62	29	11	6	11	189	324	268	106	80	16	15	57	12	83	74	9	55	11	98
K02041	5992	11574	8583	1526	432	2043	3774	15141	6418	2497	823	53543	11281	6779	1087	3374	8241	2234	1956	2321	1715	2670	5208	1563	2306	15638	11061	25324	27675	5663	4574	12669	6254	2272	976	7598	10328	5314	35666	2593
K02040	18609	18138	16141	6131	14460	27687	45375	31707	18847	7967	3664	57608	17826	13385	9862	67682	17819	13480	16234	27759	3199	20952	33663	3886	20995	29174	32199	40796	49878	12183	29639	67513	16728	31990	27145	13342	38484	20838	46538	17490
K02043	2309	10817	7540	1114	9	1882	1083	10496	5664	1589	680	53369	10475	6569	266	1838	6624	827	1598	829	1519	2159	488	733	704	13707	10131	24233	26254	4676	1644	8185	5685	692	667	6834	8274	2378	35178	641
K02045	2573	11361	8468	1228	81	2176	1450	10785	11893	1952	740	53593	11237	6664	1621	1956	6727	883	1688	12824	1658	8625	1641	769	1684	14515	11153	25580	27621	5097	2611	8352	6001	10033	2425	7345	8426	2655	36524	1153
K02044	6016	11649	8650	1597	545	2060	3784	14988	6502	2522	847	53551	11388	6791	1036	3177	7810	1923	1945	2283	1780	2499	5206	1623	2336	15768	11324	25556	27752	5859	3808	12692	6322	2306	1357	7828	10727	5362	35909	2696
K02047	2577	11369	8475	1235	101	2181	20264	10789	11902	1954	741	53599	11248	6672	1729	25468	6731	886	1685	14006	1664	8628	1648	771	1736	14529	11566	25616	35402	5122	2581	19861	5994	15786	2430	7357	18041	2657	36550	1156
K02046	2577	11369	8475	1235	101	2181	20264	10789	11902	1954	741	53599	11248	6672	1729	25468	6731	886	1685	14006	1664	8628	1648	771	1736	14529	11566	25616	35402	5122	2581	19861	5994	15786	2430	7357	18041	2657	36550	1156
K02049	38820	78534	57319	10329	14331	13004	105335	127783	47571	24499	5473	473546	61661	45218	13054	128334	68481	19218	14199	50757	9306	43293	57630	8076	34090	70583	83097	117322	257959	29477	95116	183005	49002	65438	16692	35419	118984	16958	316880	26863
K02048	4902	22243	16067	2356	111	4097	21378	21316	17599	3550	1425	107120	21797	13262	1997	27317	13372	1716	3291	14840	3191	10795	2139	1506	2443	28304	20515	49959	61805	9826	4241	28070	11701	16481	3147	14232	26336	5045	71813	1840
K05549	71	240	207	38	0	61	20	13	199	39	23	22	371	3	8	40	7	2	37	20	52	18	11	1	16	397	202	721	189	120	31	15	88	13	2	203	23	55	29	7
K05548	83	274	235	44	0	69	22	19	224	44	27	40	419	6	11	45	9	4	42	23	58	22	12	1	19	466	491	838	232	144	37	21	111	15	4	243	32	64	48	9
K06046	1294	7458	4615	583	7	1047	819	10213	2859	1052	384	51703	5394	2333	137	1350	6201	766	1075	509	768	1743	239	689	401	5751	5825	9434	22092	2065	984	7795	3648	438	579	2661	7647	1153	33820	379
K03319	5685	25759	16749	3110	506	4422	7970	30977	12120	25038	1979	155306	22664	7927	601	4639	19182	2618	9940	1915	3048	8872	7697	2181	3403	25019	28352	42679	75040	8788	6177	23782	13765	8267	3547	13316	23872	5005	102026	12250
K03316	3795	16698	11675	9291	5439	3098	2901	15787	9471	6188	4659	54899	16331	12774	9331	2092	19455	1337	3407	2428	3605	5997	1638	17292	10370	22584	31978	25545	27995	14125	2798	9540	16162	2506	6153	15275	28250	14732	42081	3829
K03317	6191	29768	20660	3073	1259	5210	3510	31129	14888	4875	1905	156911	27634	11587	850	5325	20256	2459	4463	2277	3997	6737	1474	3019	5505	39448	25642	59528	75587	12538	17465	24362	16497	2434	2148	16881	24522	7855	103774	1848
K03314	2376	10960	7677	1138	203	1938	1222	10509	5783	1628	758	52655	10704	2449	275	1859	6348	829	1627	845	1554	2215	513	734	709	14203	9803	24418	26376	4742	1676	8197	5639	709	643	6878	8285	2400	35218	740
K03315	13603	5317	4154	3988	3762	13107	4941	19332	3399	11976	3999	2580	5453	4721	9695	5116	8682	2824	10332	5588	1475	11829	11968	14284	18164	4171	13305	2019	8595	8710	33600	10820	14725	8231	14768	7898	19226	10912	9169	11543
K03312	5898	11623	9539	1555	1830	2431	4044	15446	7437	9344	1559	53889	12038	3066	2205	3503	7390	2095	8528	3697	1726	7955	8574	914	8941	15513	15141	26008	30051	6306	19431	19357	9557	9773	9716	8069	8996	6553	37879	5208
K03313	8817	16519	10339	7870	2207	15210	7307	20705	8913	17835	4987	56001	16466	11333	8921	2366	16318	2125	13575	3690	3075	11259	9345	14673	12844	15772	35364	26233	30745	12835	5488	8504	17945	6546	14550	15337	26043	10830	44000	13610
K03310	23603	15050	17836	2856	13322	14873	14534	42492	25016	20778	2537	55613	13735	5425	16513	41336	16645	21900	11635	46233	2266	35687	59900	1501	33778	17181	23654	27782	39711	10686	73514	74084	19608	44447	30533	10348	24499	8596	45826	24846
K03311	6689	13701	12630	5351	8850	2650	6779	16812	9527	11712	1814	54014	13060	9325	4567	14779	15026	7403	4916	6844	2368	8732	17700	3169	17836	17404	27046	25950	31403	8796	49522	30576	15385	7661	2403	9549	16957	10266	36965	12094
K02945	15332	18276	15009	8826	12601	15267	25834	30691	16113	7815	5593	56474	16314	12935	13480	34584	21172	8079	10182	24583	3702	18532	32363	16346	25610	19402	35272	25804	37823	15265	36173	48651	21115	26031	25448	15621	41388	15895	47741	17444
K06162	2338	10834	7687	1112	1057	1886	1101	10736	5914	1661	682	53352	10465	6576	515	2231	7356	1231	1647	1052	1522	2700	752	738	3973	13601	10069	24024	26226	4736	14152	8462	6708	1186	703	6853	8323	2403	35128	648
K06163	2340	10840	7693	1114	1050	1888	1100	10738	5923	1662	682	53372	10476	6605	520	2233	7359	1231	1647	1091	1523	2783	779	738	3956	13709	10144	24233	26277	4772	14111	8464	6798	1187	703	6920	8330	2416	35284	649
K06160	1	12	7	0	0	3	4	29	4	1	0	116	3	3	67	6	13	1	1	2	0	4	2	2	2	11	38	8	38	18	2	14	8	2	258	7	14	4	262	1
K06166	2329	10840	7693	1114	1050	1888	1099	10729	5923	1662	682	53372	10476	6605	515	2222	7358	1231	1646	987	1523	2703	732	738	3949	13709	10144	24233	26275	4768	14111	8459	6798	1186	703	6919	8330	2414	35275	649
K00359	2013	485	1402	591	2962	247	5294	3255	698	1130	256	108	340	983	544	919	1696	768	165	980	284	1189	1153	548	7213	278	3638	90	2010	1349	27927	3062	3807	1923	171	528	642	1248	591	292
K06164	2340	10840	7693	1114	1050	1888	1100	10738	5923	1662	682	53372	10476	6605	515	2232	7359	1231	1647	1054	1523	2703	755	738	3955	13709	10144	24233	26276	4772	14111	8464	6798	1186	703	6920	8330	2416	35283	649
K06165	2330	10819	7677	1114	1008	1888	1085	10694	5665	1662	680	53372	10476	6604	418	2183	7213	1179	1636	990	1519	2703	520	738	3952	13708	10144	24233	26276	4690	14111	8419	6731	1181	669	6835	8279	2385	35256	647
K06168	14236	17394	13517	7330	4071	15186	27288	29998	15119	13292	4792	56272	15792	11485	14893	41001	19543	11172	12177	24733	3032	20442	30094	14729	19590	15561	36359	25773	37748	14339	27928	40098	20826	26694	21745	15034	42622	11603	47071	18985
K06169	1440	7965	5029	654	8	1162	870	10398	3242	1129	429	53326	6091	6554	222	1437	6583	787	1156	560	858	1832	272	709	444	6663	8039	11063	22984	2369	1066	7982	3986	471	868	3156	7868	1287	35032	405
K13020	36	2	0	0	0	5	11	3	0	1	7	0	0	0	0	0	0	2	16	4	0	2	55	1	0	0	34	0	0	0	0	0	2	2	15	0	0	3	4	12
K04835	1296	7459	4615	584	9	1049	827	10214	2860	1101	385	51704	5396	2335	139	1351	6202	770	1083	510	768	1767	253	690	752	5751	5792	9434	22110	2066	998	7796	3653	520	581	2665	7648	1153	33821	409
K11621	0	0	0	0	0	0	1	1	2	3	0	0	0	0	0	0	0	0	3	0	0	2	0	1	1	1	1	0	3	18	12	1	5	1	1	0	0	0	0	3
K11991	2458	11242	7921	1185	335	2011	1248	10538	6028	1688	802	53519	11134	6601	306	1907	6676	844	1670	873	1618	2245	549	738	746	14777	11353	25448	26676	4921	1722	8225	5839	727	648	7183	8330	2482	35297	759
K11622	50	36	94	58	54	42	319	18	149	1168	76	7	206	160	32	10	185	20	336	27	51	174	300	217	105	1299	424	9	250	268	282	17	279	247	80	168	149	379	29	516
K11996	8190	19149	12745	2183	332	14969	22237	26080	9315	3480	1843	106430	16768	9107	847	27020	13401	2782	9125	3615	2470	7188	4474	1608	1415	21085	17561	34939	56685	7402	2884	27625	11034	7597	10423	10034	25775	8321	71799	4637
K11626	0	0	0	0	0	0	1	1	2	3	0	0	0	0	0	0	0	0	3	0	0	2	0	1	1	1	1	0	3	18	12	1	5	1	1	0	0	0	0	3
K11629	18	4	2	17	17	8	124	8	22	530	14	2	29	18	2	4	2	5	151	1	2	73	117	2	3	3	116	1	93	23	125	5	114	105	34	29	5	8	5	223
K07560	15017	21743	16803	12001	12528	15961	26993	34880	17601	10067	8660	57654	19802	16973	23772	43144	28432	11744	11553	25694	4976	23551	28994	29707	27803	19229	42849	25481	37658	22023	27981	54784	28684	25232	26040	22143	61259	19607	53232	18546
K07567	18369	10417	10710	7266	12547	14402	27044	26684	13417	11872	5235	3181	11099	6753	16439	43377	14390	12371	11376	26141	2865	20303	35773	14933	25894	12858	22392	15662	19421	13353	44158	50278	18203	27554	21476	12940	35835	11531	13025	20789
K07566	19914	28893	21350	9516	11160	29300	30113	43947	22807	16108	7126	111218	27845	19725	15217	41677	26980	10450	20263	24044	5289	26555	21729	16990	23875	34863	42284	51542	66028	20490	28242	40747	28401	26736	27555	23203	49806	22957	84757	17417
K07568	17638	13944	12948	2807	10486	26678	27922	30488	15426	12520	3202	56595	12861	9220	7743	43015	11767	12594	17209	25375	2299	20978	34901	2413	16067	19918	17133	25789	39271	8398	26800	45971	13464	26338	22238	9137	26460	15849	43920	20369
K09925	954	3108	2738	503	1	791	238	116	2649	502	278	5	4793	16	121	445	41	42	489	296	720	352	232	25	282	7505	2000	14023	3465	2462	611	215	1799	239	37	3931	427	1163	342	206
K11192	2275	10663	7429	1100	8	1862	1066	10363	5576	1568	672	52638	10326	6520	263	1807	6552	811	1576	814	1501	2112	479	716	691	13487	8522	23860	25718	4603	1617	8041	5580	683	618	6718	8109	2347	34279	593
K11191	0	0	0	0	0	0	0	0	0	0	0	0	0	0	0	0	0	0	0	0	0	0	0	0	0	0	4	0	0	0	0	0	0	0	0	0	0	0	0	0
K11196	1294	7458	4615	583	7	1047	819	10213	2859	1052	384	51703	5394	2333	137	1350	6201	766	1075	509	768	1743	239	689	401	5750	5783	9433	22092	2065	984	7795	3648	438	579	2661	7647	1153	33820	379
K11195	1294	7458	4615	583	8	1047	820	10214	2861	1055	384	51703	5394	2333	137	1350	6201	766	1078	509	768	1745	240	690	402	5751	5784	9433	22095	2083	996	7796	3653	439	580	2661	7648	1153	33820	382
K02492	4653	11719	9025	1954	827	2412	24783	14487	12928	10732	1042	53675	11955	7169	2579	28957	8064	2371	4056	15627	1720	11728	11266	954	4525	15184	16216	25743	37140	6384	8909	28625	8118	20930	3416	8150	19265	2973	37483	6820
K10710	4165	3902	4261	506	1059	797	4979	4666	2726	541	282	89	4885	141	1202	3960	893	3434	719	3865	725	443	14608	36	3953	7513	1998	14030	3538	2564	3004	22493	1826	1664	359	3958	2919	1230	1070	6432
K10711	1064	3140	2852	512	33	797	2601	735	8472	513	280	14	4799	23	1053	507	129	239	494	11689	722	6523	1240	34	965	7524	2003	14037	3489	2581	668	376	1826	7765	783	4029	475	1266	1144	300
K10716	977	3183	2807	514	1	831	269	131	2701	512	283	75	4907	44	125	454	51	44	499	302	731	359	235	26	285	7601	2448	14193	3591	2496	630	229	1825	241	38	3982	439	1175	385	210
K02490	24	7	2	24	23	12	153	10	28	619	18	2	37	23	7	5	4	7	186	3	4	92	143	13	7	3	130	1	107	28	138	6	121	131	44	39	15	14	9	259
K10714	0	0	0	0	0	0	0	0	0	0	0	0	0	0	0	0	0	1	0	0	0	0	0	0	0	0	0	0	0	0	0	0	0	0	0	0	0	0	0	0
K01929	14474	18134	15076	9097	11764	16052	28960	30835	16489	14429	5885	56582	16813	13386	16031	43379	22637	12335	13389	25647	3701	21744	31133	16388	23880	19460	37292	25811	39442	15493	29533	54785	21442	27107	23137	15998	44498	16622	48111	19792
K01928	14639	18326	15390	9570	12007	15484	28290	31857	16952	15448	5879	56555	17153	13690	17953	52096	25041	16309	12796	27183	3780	21904	31823	17728	24664	23076	37721	25820	39547	16221	29371	47245	21935	27566	22094	16439	49562	20101	48111	20166
K01923	14691	17524	14052	9061	12067	15390	8942	30455	16652	14386	5708	56461	16598	13249	15270	17468	21554	9861	12465	22553	3649	21913	21978	16156	26237	18316	36873	25791	31471	15256	40692	24840	22369	20653	21822	15928	32594	15670	47397	14855
K01922	17	508	1180	902	7239	43	18908	169	1291	692	867	256	644	1522	1059	23594	1338	580	25	1469	531	192	979	341	877	63	343	17	8561	413	155	12652	155	5860	97	611	9667	311	435	485
K01921	16807	29053	23638	10235	13000	17338	31421	41978	23583	18395	6469	110079	27312	20214	17831	46328	30396	13354	14222	26940	5236	26564	32191	17202	30506	33170	48928	50031	65964	21621	47628	64749	30449	29767	22600	23181	53365	18497	83302	20395
K01920	2525	11519	8161	1253	17	2087	1179	10568	6280	1715	747	53559	11623	6651	363	1955	6660	840	1706	929	1711	2235	526	745	755	14870	11352	26354	26943	5067	1791	8258	5977	738	984	7447	8363	2582	35547	711
K01926	10169	2329	4889	1764	9787	12255	26007	14781	8738	3034	1605	1765	1329	2416	6953	40793	5899	10263	6805	22308	731	14480	27201	2587	11553	6951	4196	85	10928	3437	23827	37705	5726	22057	11252	1436	19325	12175	5771	12335
K01925	14351	18106	15065	9098	11768	15429	27796	30468	16538	14357	5775	56538	16816	13385	15920	43210	22139	11868	12446	26089	3701	21511	31139	16390	23944	19440	37184	25815	40166	15468	29583	54905	21345	27780	21928	15998	44503	16002	47739	19686
K01924	14311	18120	15060	9090	11779	15411	8972	30294	16725	14355	5774	56531	16808	13377	15868	19692	22253	11795	12450	24425	3700	21442	31271	16384	23802	19432	37182	25801	31511	15522	28215	43321	21407	21236	21928	16075	34920	16024	47714	19454
K07789	2328	10877	7597	1127	30	1920	19926	10521	5706	1597	689	54226	10562	10716	377	25358	6925	833	1608	2015	1531	2170	498	736	759	13786	10569	24368	34173	4728	1665	19711	5706	6449	722	6881	17904	2388	35263	690
K07788	2325	10873	7594	1122	9	1917	1113	10517	5702	1596	688	54219	10557	10708	270	1846	6922	830	1605	833	1527	2165	492	734	707	13784	10569	24359	26391	4705	1659	8203	5704	696	716	6875	8290	2387	35238	683
K07785	2	5	2	0	0	0	0	16	3	0	0	36	1	2	67	3	4	0	0	2	0	1	1	1	2	6	2	5	20	16	2	6	9	0	259	4	5	2	230	1
K07784	2315	10819	7543	1114	30	2020	1314	10499	5667	1800	689	52634	10481	2431	267	1840	6340	826	1598	830	1524	2160	546	733	698	13622	9996	24021	26879	4643	1669	8186	5632	704	638	6769	8271	2369	35045	637
K07787	1628	7957	4986	643	30	1768	20853	10928	3181	1125	534	53396	5962	2436	267	24967	6379	1035	2082	1779	841	1993	412	727	504	6422	8434	10600	31164	2351	1064	19640	3994	6323	2182	3030	17638	1884	35986	911
K07786	963	3137	2760	507	1	797	240	117	2669	506	279	10	4837	19	123	448	42	43	492	298	724	355	233	26	284	7550	2313	14093	3481	2476	616	214	1809	238	37	3950	428	1168	343	207
K07781	2334	10906	7614	1125	9	1900	1091	10502	5733	1599	688	53380	10612	6565	269	1849	6626	829	1612	837	1537	2167	489	733	710	13833	8843	24463	26308	4714	1652	8189	5713	696	635	6894	8283	2393	35190	600
K07783	6679	26178	16847	2294	47	15894	5065	33194	11608	3729	1673	156276	21359	7125	705	4757	18756	2919	6107	2833	3069	8068	2786	2116	1540	25709	22274	43047	70605	9022	3634	23801	14331	2136	3568	12144	23591	5411	103924	4527
K07782	3689	18543	12400	1735	16	2992	1930	20750	8755	2682	1092	105985	16290	13024	414	3232	13134	1598	2715	1366	2346	3924	741	1425	1117	19887	16790	34443	48587	6870	2658	16008	9427	1144	1217	9713	15966	3591	69104	989
K05835	3640	18402	12265	1716	16	2953	1913	20720	8624	2658	1074	105105	16064	8904	407	3206	12831	1595	2693	1350	2312	3914	731	1423	1115	19675	16331	34066	48448	6804	2645	15991	9386	1136	1215	9608	15937	3555	69026	981
K00782	4266	3704	3293	1447	276	1753	3457	3851	3457	7401	1160	1354	6075	495	211	607	269	1098	8276	797	876	2386	4663	621	545	8459	6118	15220	5476	2834	1737	1252	2763	2488	8909	4885	1295	8267	2712	4222
K00783	14246	17993	15036	8281	11427	15384	27730	30131	16548	14287	5723	56519	16675	13199	15775	43215	21532	11810	12201	25254	3627	21459	31252	16212	20862	19435	30738	25862	39142	15354	28300	54765	21031	27006	21522	15932	44287	15902	47371	19591
K00784	16221	13541	12690	2570	9911	14523	6118	28812	19488	3986	2295	55149	11891	8750	7893	21590	11350	12128	8357	34300	2224	21698	34194	2480	11371	18458	11361	24839	31742	6698	26427	42371	9079	26256	17208	8301	17666	11924	42290	14467
K00785	24	13	9	7	194	2	101	6	12	20	69	16	17	1	3	3	7	0	8	3	6	51	24	0	4	442	401	49	23	40	22	4	12	13	8	16	5	12	13	138
K00786	3610	753	887	158	4339	11608	361	4921	1039	1038	344	360	309	133	1804	1703	1193	1722	1181	4061	132	3399	10938	117	5687	725	828	363	933	736	5861	5123	1700	5296	1379	268	926	473	1414	5140
K00039	1294	7458	4615	583	7	1047	819	10213	2859	1052	384	51703	5394	2333	137	1350	6201	766	1075	509	768	1743	239	689	401	5750	5783	9433	22092	2065	984	7795	3648	438	579	2661	7647	1153	33820	379
K00036	9856	16756	11650	8688	8673	14757	22533	23201	8588	4593	5520	56259	15662	12670	10330	26964	19283	3746	9526	5513	3644	9294	8865	16317	10673	18856	31899	24902	36122	13729	6792	24384	17224	8673	15140	15007	37764	15414	44834	8666
K00034	1985	143	81	293	88	73	230	2399	385	2121	33	795	111	4179	291	268	816	227	264	391	50	286	1276	533	1023	50	274	35	2011	196	2071	303	460	786	363	198	797	2464	358	362
K00033	10922	20671	13622	12229	9988	15503	23597	28332	9910	6579	8638	57346	19454	16644	18518	27389	27148	4434	11097	6639	4977	12880	8939	30517	18146	21369	39753	24907	36221	20823	9689	25289	25477	9670	19808	21816	55440	22071	50542	11131
K00030	500	414	720	81	1507	117	365	1285	687	777	60	22	643	125	2220	9438	1315	4562	574	2204	101	793	725	64	6486	799	458	1118	544	626	16038	681	1563	907	409	469	3471	203	544	404
K00031	12669	14159	10311	6327	6336	14342	25161	28818	12403	6062	4528	56423	10477	11046	13211	33119	18869	6803	9254	22911	2347	19081	27917	14716	15988	7651	23742	11787	33657	10541	12751	53514	15717	23736	20969	10509	39029	10412	46790	14794
K01259	3889	19720	12148	5987	2427	3034	3040	25328	7825	6503	4044	104653	15776	9001	8612	3050	20657	1689	3909	2307	3103	7405	855	17132	12568	15889	20690	20585	44899	11880	14755	16057	17252	3192	7072	13034	35890	15760	74267	3966
K01258	14185	21119	17465	3477	10345	15675	8630	35165	12094	11903	2960	108555	18401	15727	6373	20753	18842	12481	11948	11470	3074	13369	30038	3208	14426	25292	24585	35526	54267	9994	28068	41990	15738	11523	16039	11708	25058	13058	74677	17412
K01255	6723	20019	15194	2355	2413	3207	2276	24599	9848	3517	1262	106300	17196	9346	1656	7570	14304	5137	2963	5183	2606	4854	17090	1626	5948	21018	20932	35682	49949	8494	19046	33167	12465	3473	1994	10529	19483	3924	71104	9018
K01256	6470	16493	11458	8931	5367	3060	21320	18935	8841	4143	5115	56037	16068	12573	9230	25541	17847	1945	7821	3790	3600	6524	2843	15960	9270	17522	32037	25748	34957	13243	2740	20109	15634	7668	13373	15035	36934	14299	43688	4046
K01251	5003	8327	5259	943	498	13128	22717	14830	4036	8816	729	51971	6281	2711	1066	26189	6770	2095	4930	4105	869	5604	8318	863	1775	6577	7934	9978	31633	2726	4215	31243	6001	9496	3611	3527	18296	2220	35435	8841
K01250	5463	11622	9043	1184	797	1910	3511	15247	5689	1711	705	52686	10617	2554	1350	5258	7705	3824	1646	4272	1577	2316	13979	924	1476	13545	8621	23952	27075	4745	2619	21779	5703	2086	942	6837	10987	2504	35800	6836
K01253	9	39	31	3	1	8	8	24	34	5	3	104	46	48	2	7	36	0	3	7	5	15	6	31	25	235	12	79	72	40	8	15	35	3	4	36	28	52	115	4
K01252	2325	10855	7726	1433	59	1890	1122	10524	5832	1616	705	53409	10576	6638	286	1846	6638	855	1604	882	1551	2169	514	738	711	13678	10315	24162	26260	4666	1658	8244	5611	708	646	6862	8278	2386	35213	636
K09008	2	8	5	1	3	2	10	13	2	15	2	58	4	1	2	4	7	2	6	0	0	7	8	7	10	9	13	4	40	23	63	8	12	8	86	11	14	6	30	98
K09009	1231	4423	2105	5774	1307	808	1062	4960	1475	1976	3184	1187	3931	4136	8186	15	8861	58	1524	1145	1401	3426	83	13766	7815	31	13919	26	32	7272	763	88	9166	985	4985	6906	17423	3962	6076	2557
K09000	4	6	6	7	24	4	18819	15	6	12	3	7	7	8	177	23531	5	5	10	1184	5	11	25	8	64	6	6	10	7788	44	24	11520	14	5761	267	16	9624	8	234	26
K09001	2617	11344	8190	1276	1254	2197	1651	10801	6208	2523	869	53580	11447	6820	594	2194	6923	948	1866	1092	1714	2800	808	1026	4478	16051	11933	25689	27622	5527	13644	8643	7203	1426	1303	7447	8592	2932	35761	1594
K09002	2281	351	577	540	547	300	3519	2106	6395	12237	366	76	1053	591	1201	1018	223	893	4222	13165	10	8428	8955	53	1052	123	3858	119	2943	206	3926	3388	654	12364	1834	998	729	369	1319	8626
K09003	0	0	0	0	0	0	0	0	0	0	0	0	0	0	0	0	0	0	0	0	0	0	0	0	0	0	0	0	0	0	0	0	0	0	0	0	0	0	0	0
K09004	3	73	2	234	2	156	244	326	0	191	7	1	0	2	149	232	851	363	25	68	0	145	73	483	16	1	34	1	1502	5	839	42	138	59	12	48	695	2384	36	35
K09005	15	30	22	1	50	2	24	67	263	1510	4	58	5	2	172	57	153	54	26	116	4	91	270	8	1060	10	19	5	47	115	24	54	82	508	377	101	66	41	277	103
K09007	40	57	50	29	41	27	18950	29	78	559	17	100	108	46	113	23534	19	21	157	1191	15	89	133	7	62	115	173	225	8007	88	152	11535	146	5868	266	105	9641	28	112	527
K08234	4559	11780	9309	1547	4791	2411	1678	13896	18538	2435	1167	53839	11365	7140	3915	5690	8372	2479	1810	25801	1798	16368	11467	960	4957	14924	11361	25573	29036	5690	6216	27408	6169	20289	7204	7546	9479	3050	38504	3106
K00258	39	115	107	49	6	34	13	12	123	27	11	14	244	34	6	20	4	4	19	46	69	24	10	7	9	178	77	326	100	58	14	13	61	11	1	90	12	63	17	6
K00259	4726	1438	1519	1481	3505	12060	20400	6030	1157	1500	1307	1430	1403	1638	1152	24115	1532	1845	6645	2628	671	3541	4269	1105	1080	1371	1233	1142	8547	1113	1308	12584	2135	6717	9341	1245	10876	8202	3048	3937
K00252	35	99	79	141	45	33	39	182	75	87	37	157	172	71	107	20	151	7	51	52	67	79	53	138	231	102	356	174	152	169	103	32	205	48	149	147	260	107	196	170
K00253	129	416	367	65	0	103	38	33	357	66	40	89	652	10	16	70	18	7	64	41	91	36	22	3	27	697	336	1281	386	239	55	31	160	22	150	376	50	99	82	183
K00256	0	0	1	0	1	0	1	0	0	0	0	0	0	0	0	1	0	0	1	0	0	1	2	0	8	1	2	0	7	5	0	2	1	0	48	2	1	4	0	42
K00257	4916	1373	879	381	146	12389	20277	5740	1383	741	761	1629	1783	308	578	23989	331	1328	6685	3189	436	3473	4169	349	439	2129	1844	2865	9956	1402	1513	11737	2380	6469	9824	1143	10092	5175	3044	4205
K00255	8	27	22	43	7	12	4	15	41	14	6	28	96	46	21	7	14	2	7	37	48	26	7	36	19	65	200	89	44	76	11	14	58	9	6	49	30	49	26	9
K01079	8299	16648	11293	7588	8999	14787	3644	21273	8903	4596	5470	56275	15768	12219	9767	2254	16998	2604	9675	3516	3543	9208	5244	15043	12533	15488	26363	25702	27851	12976	4086	9439	16726	2385	15248	14802	26087	11406	44500	7365
K01078	5	156	346	162	440	11	18836	52	40	42	81	79	111	370	190	23524	148	63	9	1217	88	28	67	64	81	13	14	15	7827	36	45	11541	37	5775	14	69	9624	34	91	40
K01071	45	689	1359	1373	7359	95	303	162	1466	1271	950	315	938	1756	985	93	2569	600	174	315	638	287	1162	1530	1093	3684	737	21	968	1081	289	1184	520	283	149	954	1528	4331	524	753
K01070	3417	14402	10712	1693	41	2815	1440	10670	8734	2265	1015	53555	16028	6654	476	2361	6722	879	2177	1173	2344	2572	753	793	1036	22219	13214	39701	30239	7460	2427	8452	7683	969	1026	11197	8784	3702	35872	951
K01073	3	103	97	289	116	24	33	5	68	14	21	3	142	121	10	3	488	10	5	5	67	23	33	812	198	2499	60	1	26	475	79	24	191	55	19	202	782	2842	56	12
K01077	9187	12427	9257	3287	444	14365	21932	18366	6858	3841	1426	53490	11533	2757	1924	27428	9267	2913	8600	4422	1704	7726	8147	976	3285	14985	13416	25644	35215	6027	7643	25017	9246	8126	10362	7408	18978	7402	37590	6238
K01076	16	45	33	16	25	10	18831	65	33	42	4	105	56	12	113	23524	16	7	19	1713	12	28	25	8	71	98	96	148	7876	89	40	11533	40	5781	53	66	9637	38	291	94
K14475	20	52	59	0	90	12	73	123	524	1566	4	26	1	2	203	98	304	106	26	171	7	114	500	4	909	1	122	0	150	162	516	91	160	516	69	173	114	64	46	6
K02788	178	578	1228	1194	11290	47	162	493	1550	1061	1155	387	640	1523	2054	3533	2318	2575	456	2170	571	286	1772	864	7456	64	346	11	1275	419	169	453	301	214	144	668	2463	2725	763	705
K02782	48	117	244	17	1000	27	13	16	104	90	12	19	189	36	12	162	76	32	32	48	27	416	27	5	3245	174	290	325	109	66	11681	244	1083	484	4	90	19	31	79	14
K02783	4696	22010	16204	2781	4420	3944	2510	21711	11933	4291	1463	106856	21081	17421	2314	5446	16651	3161	3529	3470	3140	6998	1310	2552	14983	27676	19449	48214	53057	10598	54647	17648	17269	6414	2225	13993	17990	9713	70586	1527
K02781	3667	18654	13031	2240	2286	2981	2018	21241	8725	3014	1146	105197	16168	13233	1770	4449	15690	2706	2881	2926	2402	5587	926	2765	8259	22217	14732	33745	48183	7378	29334	16745	11754	4726	2138	9817	17634	8898	69003	1147
K02786	149	649	1177	1364	7540	42	170	485	1289	692	883	251	639	1519	1578	3512	1869	2305	241	1840	526	191	1136	1256	3836	63	344	9	783	406	162	347	344	223	105	704	3132	5023	533	488
K02787	6	1	51	63	3470	4	10	16	261	367	276	134	1	4	474	31	576	270	0	113	44	87	656	66	584	1	2	1	493	18	11	111	49	21	45	9	6	53	258	221
K02784	2381	10980	7694	1142	205	1943	1226	10519	5801	1632	763	53451	10734	6597	277	1880	6642	832	1630	849	1557	2221	530	735	715	14344	11150	24659	26445	4790	1689	8214	5737	714	645	6957	8300	2420	35241	751
K01060	87	566	1213	918	3968	264	19310	330	1092	1198	628	163	711	1587	800	23716	853	367	384	2244	500	501	551	382	3294	80	1502	22	10127	764	2253	11904	445	6051	129	765	9969	354	443	547
K01787	6650	439	25	16	57	12757	23632	8437	201	1663	743	1282	10	14	533	24060	104	1696	7299	2668	10	3438	4614	95	1195	552	10	20	7819	557	28	11792	1523	6986	10281	27	9730	5282	2935	3407
K01786	8133	24037	17262	7680	7347	3838	3392	31093	17355	5624	4583	106603	20244	13392	12243	10982	26491	6765	4357	20516	3768	16195	23556	16363	17284	23359	32726	34073	49435	15957	25748	48173	21327	17000	11462	16875	38253	11818	77939	11809
K01785	26419	14108	12722	2680	9112	39028	30755	41457	14870	4899	4180	58927	11835	8842	7332	38608	13333	12415	26379	26985	2170	23544	38613	2706	12513	19167	15697	24888	37709	8586	16926	55129	13206	25008	40813	8264	24948	24786	48328	19291
K01784	26136	24637	19102	15743	15031	40514	73120	47039	26480	30139	10300	59642	22986	18790	26762	92792	32896	15272	26522	45429	5492	39523	49863	31508	36738	25147	59843	27315	60060	25608	37317	86532	36115	54529	40897	24907	83901	29435	59403	39148
K01783	17813	19034	16864	9181	13845	15737	28628	36049	16899	14875	5801	56733	16977	13564	19751	56796	26631	20481	12647	31793	3721	22856	45262	16452	28907	19729	37474	25974	42520	16019	47644	70178	22633	30848	22649	16201	50443	16192	48963	26015
K01782	7343	33774	23807	3630	150	6054	41113	31623	18146	5028	2211	160442	33608	19885	1105	52750	19957	2512	5017	5045	4933	6660	1565	2278	2330	43370	33429	76624	95683	14883	5184	47699	17644	13683	2189	21691	44263	7527	105895	2225
K01781	0	0	1	0	0	0	0	9	0	0	0	0	0	0	0	2	0	11	0	0	0	0	2	0	0	0	0	0	0	0	1316	0	0	5	0	0	0	0	0	0
K01780	0	0	0	0	0	0	1	1	2	3	0	0	0	0	0	0	0	0	3	0	0	2	0	1	1	1	1	0	3	18	12	1	5	1	1	0	0	0	0	3
K01789	1	2	12	0	0	21	25	2	1	1	0	7	3	2	1	1	1	0	1	0	0	0	0	0	0	4	38	5	62	1	10	1	2	0	0	2	0	1	4	1
K01788	7890	12631	12194	2323	10193	2244	4600	18949	14392	3943	1733	53137	11570	4702	6929	19039	11898	10496	2199	20605	2195	13048	20443	2028	12923	17917	13971	24073	29380	7199	28075	33624	9529	13682	6106	8142	16514	4701	38147	9359
K02526	5609	18344	12448	1769	1447	3132	2415	23357	8699	3050	1125	105043	16006	9034	683	3538	13139	1843	2934	1950	2381	4442	1737	1679	7955	20653	16361	33455	51218	7074	17581	16408	10577	2436	1298	9650	16131	3916	69115	1127
K02527	7341	11716	7965	1464	405	14257	23036	15976	6503	7950	1599	54816	11701	6895	582	25708	6681	2136	10139	3217	1627	6498	6549	818	991	15412	13122	25617	36028	5243	3319	19792	7914	8906	10497	7695	18012	7257	37838	7966
K02525	69	141	83	45	424	159	275	382	61	342	42	944	103	115	120	28	1173	27	253	300	15	111	94	226	3015	108	410	152	1240	115	85	173	260	40	85	144	357	92	1029	92
K02250	23	8	14	21	23	12	158	9	37	625	16	2	52	40	4	5	28	7	172	3	6	87	130	31	20	179	134	1	111	57	138	7	126	118	40	37	18	52	8	256
K02523	7344	11731	7980	1464	390	14254	23029	15942	6514	7931	1598	54824	11722	6906	583	25707	6685	2133	10068	3218	1628	6460	6527	819	998	15454	13112	25699	35977	5269	2742	19799	7790	8898	10555	7711	18016	7263	37850	7911
K02520	14314	18141	15084	9098	11797	15283	27555	30322	16741	14179	5777	56537	16833	13384	15856	43038	22261	11798	12458	25334	3705	21453	31181	16390	23851	19470	37228	25885	38658	15289	28190	46143	21381	26975	21933	16106	44540	16030	47713	19627
K02521	2457	11236	7916	1182	204	2009	1246	10527	6013	1674	790	53452	11132	6600	286	1903	6646	833	1670	869	1612	2241	530	735	732	14774	11343	25445	26644	4920	1721	8217	5835	726	646	7181	8324	2479	35260	754
K02258	87	289	253	45	0	74	28	24	246	47	28	63	447	7	12	49	12	5	43	28	61	26	14	1	20	494	394	911	264	164	39	23	116	16	147	268	35	70	56	91
K02259	121	332	315	244	70	104	19011	170	341	689	63	82	593	128	252	23570	153	22	243	1258	125	151	173	98	286	685	736	925	8169	333	191	11550	347	5913	476	356	9780	189	391	365
K02528	14341	18131	15070	9099	11804	15547	27772	30324	16729	14356	5780	56527	16817	13372	15961	43211	22258	11814	12479	25438	3705	21472	31291	16390	23868	19439	37180	25821	39279	15548	28330	54833	21434	26974	21999	16091	44540	16056	47718	19706
K02529	116687	160079	115041	62504	50649	85781	131688	286737	94244	46924	42435	653402	129905	126239	117605	172685	190126	65478	50872	130897	28248	118530	195373	152802	138796	124491	248854	177814	345496	119136	131339	343323	160636	119924	101928	122794	341601	90401	498946	111807
K03781	7432	19322	13188	2206	565	15126	5605	25007	9755	12946	1489	105506	17279	9550	1090	4471	13657	2897	7145	3125	2448	7965	9070	1888	2589	23346	19062	34818	50687	7828	5912	19381	11681	4873	3855	10577	16946	5128	70172	10117
K03780	2661	10682	7663	1364	198	1990	2873	10914	11612	7672	846	51751	10743	2696	1428	2039	6535	1280	3641	12861	1495	9462	4625	776	1575	13352	10042	23556	27035	4704	3814	8395	5964	11031	5831	7150	8265	2561	35232	4502
K03783	10005	2121	4482	1171	9641	12439	4728	14434	3070	4310	1603	1767	1060	2156	5525	10123	5022	8770	6812	10397	698	8034	27365	847	11215	1951	4785	71	4067	2674	25184	19871	5395	9866	14345	1312	5604	5688	5038	12015
K03782	4857	22336	15691	2503	78	3966	21149	21165	11955	3719	1454	106734	22156	13203	806	27305	13373	1676	3458	2978	3284	4484	1116	1555	1702	28367	21689	50182	60834	9794	3505	27928	11663	7265	1718	14227	26341	5001	70726	1530
K03785	4628	12112	11715	2322	9721	2250	22636	14956	13625	9841	1750	52172	11706	4790	6799	41329	10543	9445	4088	21464	2070	13869	22792	1500	10685	16164	10901	23648	37535	5745	23901	41930	8322	24892	7279	7973	24768	3599	37104	12119
K03784	6943	12163	10598	2546	7975	2517	7317	17551	14513	4583	1773	53859	12353	8730	5403	14751	10898	6778	2231	16061	2301	12475	4843	2238	5888	18901	15630	25897	31400	7619	11793	25645	8933	10469	1809	8577	13544	6248	37169	1993
K03787	10260	19394	13058	2050	613	15339	23929	28022	9445	9151	1987	106586	17127	9249	1038	27960	13068	3622	11241	4935	2398	8478	10230	1521	2083	21196	17835	35104	58425	7382	7282	30809	11624	10484	11415	10385	26281	8439	72081	9809
K03786	9834	6010	3989	6329	2179	13168	5178	15585	3533	4882	3970	4419	5141	8655	10398	2734	11774	2825	8476	5006	1564	9935	8507	14006	14843	2336	26297	2477	1861	9569	8216	13981	13606	4244	15248	7906	18967	8974	10792	7821
K03789	8538	16947	13480	9027	10667	3821	8810	23369	16219	12708	5244	55216	16640	13176	14617	15999	21333	7750	6800	19736	3676	18375	13752	16207	18751	18034	37011	25838	31303	14973	27170	30390	19778	18788	10059	15946	32325	11677	44808	10225
K03788	2374	10956	7671	1139	320	1938	1222	10510	5791	1639	770	52659	10698	2449	292	1860	6370	839	1626	848	1555	2217	527	736	719	14195	9646	24392	26383	4736	1676	8198	5635	708	645	6871	8285	2401	35075	745
K10700	0	0	0	0	0	0	0	0	0	0	0	0	0	0	0	0	0	1	0	0	0	0	0	0	0	0	0	0	0	0	0	0	0	0	0	0	0	0	0	0
K00342	6943	11429	7744	1245	65	14057	21173	15920	6091	1817	1328	54808	10927	6694	583	25630	6669	2057	7971	3245	1653	5352	4269	848	966	14566	10802	24846	34371	5125	1944	19771	7300	7032	9815	7096	18013	7166	37791	3993
K12527	5869	11524	9120	1364	1259	2036	5249	15207	11683	7752	849	51829	10832	2708	2369	5483	7147	4006	3877	15670	1500	9671	17362	798	5247	13353	10233	23556	28155	4746	5488	22037	6059	12169	5771	7172	10726	2600	35767	10428
K12525	4854	22408	15777	2343	18	4000	2285	21049	11973	3302	1436	106893	22160	13179	563	3798	13281	1664	3317	1728	3205	4377	1010	1470	1452	28621	21836	50701	53237	9730	3396	16429	11642	1424	1278	14299	16638	4929	70510	1226
K12524	14041	23236	15834	2370	419	27987	4868	31698	12389	3625	2822	109401	22269	13204	901	4275	13296	3973	15898	3657	3225	10662	8447	1592	1798	30578	22700	50904	53299	10313	3671	16455	14538	2462	19266	14390	16678	14232	75405	8002
K12523	1	2	12	0	0	21	25	2	1	1	0	7	3	2	1	1	1	0	1	0	0	0	0	0	0	4	38	5	62	1	10	1	2	0	0	2	0	1	4	1
K12522	1	2	12	0	0	21	25	2	1	1	0	7	3	2	1	1	1	0	1	0	0	0	0	0	0	4	38	5	62	1	10	1	2	0	0	2	0	1	4	1
K09789	4502	375	1	3	29	11752	1181	5254	178	139	628	1241	2	2	162	230	2	1135	6213	944	0	3045	3645	59	166	545	245	7	6	239	8	9	1404	496	8894	15	14	4604	2421	3191
K09788	5618	18533	12410	1743	28	3017	1947	22790	8820	2705	1088	103633	16311	4723	494	3411	12505	1724	2728	1522	2352	3947	1570	1434	1177	19778	14636	34287	48990	6862	5364	16004	9290	1260	1300	9664	15811	3578	68211	1104
K09787	5937	1918	4985	1754	9918	481	5407	9349	8739	9037	1156	534	1653	2591	6994	17474	6060	9678	2676	20506	670	12610	26652	1733	10979	3993	5715	155	4538	2831	25542	34936	4589	17784	6528	1788	8664	4835	3559	12684
K09786	2450	11214	8060	1190	53	2156	1513	10589	6016	2491	733	53537	11089	6598	302	1908	6706	842	1827	1399	1608	2431	722	742	752	14318	11439	25332	27589	4911	3159	8232	6016	882	737	7189	8353	2499	35496	921
K09781	2405	11056	7735	1217	230	1948	1227	10563	5890	1703	785	53541	10880	6672	340	1881	6694	848	1647	904	1616	2277	566	810	757	14460	9602	24850	26512	4904	1765	8247	5840	765	751	7095	8472	2502	35326	875
K09780	2462	11251	8063	1516	273	1993	1263	10551	6181	1709	814	53413	11181	6683	391	1912	6661	873	1671	934	1640	2267	586	750	768	14837	11489	25530	26600	4973	1848	8279	5858	774	966	7303	8366	2506	35462	835
K10960	0	0	0	0	0	0	0	8	1	0	0	0	0	0	67	1	0	0	0	2	0	1	1	0	2	4	0	1	0	16	1	0	3	0	258	4	0	2	206	1
K10965	28	97	81	13	0	21	9	4	79	12	8	2	150	1	3	13	2	2	16	9	20	8	3	0	6	146	110	268	69	49	10	5	32	4	1	71	9	17	9	2
K09879	0	0	0	0	0	0	0	0	0	0	0	0	0	0	0	0	0	0	0	0	0	0	0	0	0	0	106	0	0	0	0	0	0	0	0	0	0	0	0	0
K06318	1	0	0	1	2	0	3	1	3	13	1	0	1	0	0	0	0	0	11	0	0	6	2	1	1	1	2	0	10	19	56	1	18	2	2	1	0	0	0	11
K06311	22	6	146	19	18	11	124	10	25	531	15	2	29	20	6	5	46	5	166	3	2	79	144	3	5	7	116	1	104	23	253	7	114	125	35	32	5	9	8	223
K06310	256	109	542	43	136	29	273	920	5867	823	25	19	61	69	1568	2322	205	172	247	12400	5	7785	4902	15	2429	45	202	36	206	197	2321	5451	203	12326	1573	177	359	178	1344	625
K06312	18	4	2	17	16	8	121	6	20	517	13	2	28	18	2	4	2	5	145	1	2	69	116	2	2	2	113	1	88	4	107	4	107	103	33	28	4	8	4	217
K06314	19	4	2	19	18	11	124	9	25	530	15	2	29	20	3	4	2	5	172	1	2	80	136	3	3	3	116	1	100	23	164	5	125	121	36	32	5	10	5	227
K06317	42	21	191	24	50	179	448	435	40	879	18	37	36	26	184	151	81	28	180	602	8	348	251	54	33	10	653	4	1027	305	1481	173	207	225	79	52	121	40	237	312
K11384	2	4	3	6	22	9	18814	4	4	1	1	6	4	8	108	23512	4	3	5	1182	4	4	6	2	52	2	0	10	7782	23	10	11508	2	5753	6	6	9614	2	28	7
K11382	271	53	13	263	186	143	1751	25	262	6104	191	25	501	278	21	40	21	66	2125	24	2	1125	2245	18	31	61	2084	4	1467	19	1299	41	136	1907	500	429	42	106	47	3567
K11381	1750	385	3	5	4	11868	1172	2064	182	29	133	140	5	8	171	205	7	434	1678	652	1	2429	1720	20	35	508	22	5	4	235	4	6	1424	492	1891	16	31	811	722	3180
K04032	2287	10600	7659	1090	1014	1851	3460	11117	5531	1631	663	51727	10232	2387	332	1966	6458	1027	1582	882	1492	2616	519	745	3962	13305	8321	23526	25608	4553	13457	8339	6510	1208	642	6612	8177	2328	34241	598
K04033	2258	10605	7381	1091	8	1846	1061	10342	5532	1559	664	51782	10239	2358	260	1801	6250	812	1568	807	1492	2100	473	716	685	13309	9500	23541	25597	4546	1601	8017	5461	677	616	6617	8083	2323	34196	587
K04030	4250	10918	7966	1134	1020	1929	3488	13177	5738	1712	691	51731	10613	2406	671	2166	6498	1125	1641	1028	1546	2642	1296	786	4100	13705	8557	24249	26668	4761	13604	8477	6620	1719	664	6842	8240	2409	34474	640
K04031	10997	23091	19433	2212	2973	3748	7353	30206	23292	3898	1338	103785	20702	5186	5735	14370	14859	8874	3343	32745	3002	20272	33776	1532	9901	26678	16928	47115	52316	9525	25263	53254	12809	22425	7552	13505	22471	5012	71887	15427
K04037	0	0	0	0	0	0	0	8	1	0	0	0	0	0	67	1	0	0	0	2	0	1	1	0	2	4	0	1	0	16	1	0	3	0	258	4	0	2	206	1
K04034	93	20	27	3	4	275	1327	271	13	258	100	34	2	2	4	7	10	204	800	15	0	82	119	1	365	4	95	0	806	20	583	0	92	190	1122	5	11	575	346	56
K04035	41	3	0	0	0	6	10	73	2	1	6	2	0	0	134	5	0	4	9	7	1	4	95	16	3	8	0	3	1	33	2	1	7	1	528	8	1	4	414	9
K04038	1	2	1	0	0	1	4	10	2	10	2	0	2	0	69	1	0	0	6	2	0	6	6	6	3	4	4	1	6	21	18	0	12	6	260	10	7	3	208	12
K04039	1	2	1	0	0	1	4	10	2	10	2	0	2	0	69	1	0	0	6	2	0	6	6	6	3	4	4	1	6	21	18	0	12	6	260	10	7	3	208	12
K07046	1157	4016	2045	3341	1222	789	19853	4823	1468	1898	3141	1166	3974	3940	8091	23593	6424	93	1454	2373	1356	3363	131	13528	7324	248	8202	471	8791	6807	2024	11646	8095	6752	4863	6827	26757	3827	5692	2597
K07047	8594	16823	12803	1882	2941	2611	24222	30103	8760	6346	1051	105436	12483	9679	5284	40611	17449	9974	3398	9709	1869	7274	16684	2148	15110	13905	17702	21114	56052	6746	23154	43417	11745	11069	2342	6926	32669	3263	70056	8219
K07044	43	128	111	29	0	25	8	22	121	20	9	68	204	7	5	26	10	0	18	19	29	19	9	3	14	326	244	556	173	100	29	22	80	8	34	185	20	42	52	49
K07045	10473	928	1270	829	956	11926	6456	14122	1664	2534	688	1451	480	427	2289	2486	2549	2736	6784	4325	143	6413	7312	1406	6834	856	709	572	3951	944	8196	19973	2814	3393	9741	478	2560	10498	3440	3484
K07042	9689	17755	15081	9094	11521	3333	26571	24935	16559	14216	5151	55283	16831	13383	15815	42973	22258	10639	5929	24236	3706	18408	27551	16328	20775	18948	37199	25875	39305	15299	28110	54826	19980	26481	12902	16093	44530	11378	45291	16390
K07043	12584	17164	13153	7601	3990	15263	8436	28094	15164	11350	4731	56250	15753	11504	14491	18564	19383	10497	12174	22661	3036	21000	26555	14762	21393	15135	34987	25761	30310	14237	25901	30288	20652	19401	21559	15032	32581	11568	46885	17302
K07040	9708	17734	15057	9079	11760	3324	7735	24821	16510	14179	5145	55268	16796	13372	15677	19406	22249	10632	6108	22776	3699	18292	27494	16300	23540	18900	37141	25786	31480	15241	27950	34753	19940	19963	12802	16043	34877	11356	45197	16343
K07048	5501	18197	12184	1718	42	2970	6732	23700	8542	2758	1117	104371	15871	8973	621	3396	13116	2005	2689	1450	2319	4126	1566	1668	1272	20362	15069	33307	48058	6925	3454	16125	9328	1262	1256	9518	16102	3844	68190	1081
K02584	1294	7458	4615	583	7	1054	824	10214	2859	1052	384	51703	5394	2333	138	1351	6201	766	1078	509	768	1744	240	689	401	5751	5797	9433	22100	2070	990	7795	3648	438	612	2662	7647	1153	33823	422
K10039	3319	4711	3136	4700	10711	1040	25438	8293	9507	5288	4311	2373	5064	9237	10767	24068	9303	1130	1929	14715	1964	10152	3452	14525	13337	1363	11195	1188	10419	8144	2701	20838	8731	16203	6240	8247	28135	7703	7572	3936
K10038	3889	18333	12171	1974	187	3076	3759	20744	8795	9249	1260	105853	16399	13282	427	3230	13132	1664	4874	1362	2290	5052	3075	1441	1134	19400	17889	33493	49780	6719	3525	16024	9347	3130	1741	9890	15962	3627	69056	4695
K10037	3603	18278	12156	1696	16	2936	1902	20714	8520	2656	1068	105838	15870	12987	404	3188	13110	1593	2674	1337	2287	3899	724	1422	1102	19375	16123	33488	48316	6706	2623	15981	9244	1129	1213	9435	15917	3515	69012	974
K10036	4421	18439	12202	2489	523	3368	7162	20884	9310	21076	1612	105903	17387	13831	489	3366	13172	1865	9044	1422	2292	7272	7525	1478	1206	19453	21219	33505	52793	6747	6419	16119	10487	6905	3396	10759	16058	3841	69183	12537
K04784	1300	7470	4634	584	7	1070	846	10235	2864	1057	385	51784	5403	2338	147	1497	6268	842	1077	527	769	1749	266	693	431	5764	5848	9454	22189	2076	999	8035	3669	611	4215	2670	7664	1158	34082	382
K04785	1297	7470	4634	584	7	1070	845	10227	2862	1055	385	51782	5402	2338	138	1352	6210	767	1076	510	769	1747	240	690	401	5763	5846	9452	22186	2069	996	7808	3664	439	580	2668	7658	1155	34030	381
K04786	3	12	19	0	0	23	26	14	3	3	1	79	8	5	1	2	9	1	1	1	1	4	1	1	0	13	63	19	94	4	12	13	16	1	1	7	11	2	210	2
K04780	0	0	0	0	0	0	1	1	2	3	0	0	0	0	0	0	0	0	3	0	0	2	0	1	1	1	5	0	3	18	12	1	5	1	1	0	0	0	0	3
K04781	2592	14935	9242	1167	15	2097	1645	20480	5722	2108	769	103550	10798	4672	278	2703	12419	1535	2151	1021	1538	3500	480	1382	802	11516	11607	18888	44247	4136	1972	15614	7322	879	1162	5332	15319	2309	67904	760
K04782	1323	7559	4702	596	7	1068	828	10217	2940	1065	392	51705	5550	2334	140	1365	6203	768	1091	519	788	1752	243	689	408	5903	5895	9722	22180	2124	996	7800	3684	442	661	2741	7657	1170	33830	463
K04783	1296	7467	4621	584	7	1048	820	10225	2861	1054	384	51775	5399	2336	137	1352	6209	766	1076	510	769	1747	240	690	401	5759	5807	9447	22124	2068	986	7806	3662	439	580	2666	7658	1154	34026	380
K13607	22	24	70	0	44	0	2379	491	264	1542	2	3	2	26	186	168	264	234	26	100	6	18	244	0	980	0	2	0	3	84	107	216	111	534	34	86	66	34	32	4
K02404	184	430	859	92	1061	285	502	86	435	1155	62	110	700	93	73	214	178	49	294	1076	100	736	327	50	3519	860	1165	1248	1427	314	13286	301	1434	1465	180	420	114	188	375	487
K05783	71	243	209	40	0	62	21	15	202	40	25	22	375	10	18	40	12	2	39	21	53	22	11	16	23	397	219	721	189	150	32	15	97	14	5	212	36	57	35	11
K05782	2398	11122	7801	1176	15	1957	1118	10540	5899	1651	723	53460	10931	6589	318	1889	6668	831	1648	859	1586	2201	507	792	751	14202	9508	25122	26515	4890	1691	8210	5843	716	738	7132	8422	2465	35263	709
K05781	2340	10840	7693	1114	1050	1888	1100	10738	5923	1662	682	53372	10476	6605	520	2233	7359	1231	1647	1091	1523	2783	779	738	3956	13709	10144	24233	26277	4772	14111	8464	6798	1187	703	6920	8330	2416	35284	649
K05780	2340	10840	7693	1114	1050	1888	1100	10738	5923	1662	682	53372	10476	6605	520	2233	7359	1231	1647	1091	1523	2783	779	738	3956	13709	10144	24233	26277	4772	14111	8464	6798	1187	703	6920	8330	2416	35284	649
K05787	2457	11236	7916	1182	204	2009	1246	10527	6013	1674	789	53452	11132	6600	286	1903	6646	833	1670	869	1612	2241	530	735	731	14773	11349	25445	26644	4915	1721	8217	5835	726	646	7181	8324	2479	35260	754
K05786	2996	12088	8373	3900	831	2314	22056	10697	7182	8609	1073	53599	12281	7100	555	25525	9080	980	4130	2212	1763	3616	3025	965	1262	15383	17201	26144	36311	5722	3417	19893	7646	8606	1702	8041	18302	2846	35674	5062
K05785	7941	11246	7920	1185	38	2027	19984	16974	6018	1883	1715	55669	11139	6610	394	25472	6648	2211	10804	2654	1613	3484	4204	847	1053	14372	10979	25460	34431	4963	1716	19737	5849	6488	14713	7202	17950	10095	38740	668
K05784	71	240	207	38	0	61	20	13	199	39	23	22	371	3	8	40	7	2	37	20	52	18	11	1	16	397	202	721	189	120	31	15	88	13	2	203	23	55	29	7
K05789	999	3243	2824	518	173	809	342	274	2710	537	341	899	4899	115	127	471	137	58	511	311	731	451	266	43	298	8132	2989	14448	4058	2574	662	380	1993	259	61	4078	613	1211	1338	342
K05788	2477	11290	7962	1190	205	2027	1256	10549	6070	1687	793	53549	11213	6617	289	1919	6659	846	1678	878	1622	2252	534	738	739	14907	11417	25678	26794	4978	1782	8238	5869	732	1016	7261	8344	2500	35326	1117
K01442	15833	6805	4877	6073	2831	24899	26555	23655	8480	2940	4564	3925	4564	4382	13513	39931	13283	10642	15010	24327	1437	17990	30310	15242	16009	4041	17754	898	10143	10127	8363	44325	13881	23466	24841	7539	35985	18090	13941	16886
K01443	22305	18581	15105	8699	12629	27592	33261	40958	16580	7216	6316	57784	16228	13076	16840	44698	23200	14249	17441	26418	3686	24340	34054	16918	26290	19857	36137	25692	39633	16278	44222	47357	23574	25279	34560	15640	45331	23392	50621	19022
K01444	2217	57	261	14	1140	49	2535	3547	142	170	18	15	114	141	1913	9258	1282	4739	86	1807	26	757	1080	150	3564	938	614	4	1039	182	14513	531	1099	786	32	71	3468	254	305	92
K01446	13	246	572	399	4600	60	72	56	912	470	409	187	380	606	625	47	1205	362	13	161	181	147	809	981	1038	5001	72	3	623	798	131	1054	312	68	79	179	437	1984	404	274
K01447	13259	1702	509	118	437	49550	47041	16644	7157	672	1919	2982	225	267	1939	48184	1334	3700	19359	17702	44	18031	11963	583	1736	5050	1289	496	16164	1770	2266	23625	6354	21598	25957	378	19646	13321	8998	12802
K01448	33209	37230	33390	4387	13742	31243	39852	67924	38883	19696	4031	163667	33621	21771	16352	70415	30151	26647	21451	63092	4890	45830	74842	3773	37743	47584	42757	74352	98509	19772	106383	114884	34203	57499	31875	22801	53113	20911	119527	37094
K01449	2655	187	1257	236	1446	261	3788	4544	6959	3715	66	149	169	439	4113	12820	2388	4894	909	15879	17	10468	2996	115	7351	64	3701	41	2414	1594	20361	16979	3766	10984	4791	405	4220	277	2052	1414
K02069	8077	15767	9684	6821	1584	14800	6138	21323	7593	4702	4504	55918	14596	10792	8930	2395	17237	2572	9584	3043	2981	9084	4671	15427	9124	16961	23500	24308	27455	12773	4635	8414	16701	2490	14850	14047	26862	13851	43817	6685
K05569	3650	517	696	116	259	117	368	3941	325	1339	77	29	523	102	363	1096	263	855	417	885	75	277	4502	116	723	622	636	790	1296	280	3394	3308	384	696	233	375	795	171	297	1982
K02063	2463	11249	7926	1185	206	2011	1252	10532	6031	1682	792	53468	11153	6620	296	1904	6655	834	1672	870	1615	2248	530	751	740	14813	11373	25508	26675	4963	1770	8224	5853	730	653	7207	8344	2489	35281	761
K05566	1763	472	665	83	240	94	355	1908	305	1287	59	25	501	76	318	971	209	750	394	917	67	253	3747	50	668	621	455	790	425	254	3352	3245	342	623	462	310	650	145	446	1950
K05565	123	261	226	108	59	91	336	44	268	1287	71	9	460	87	68	54	68	28	369	40	67	200	292	90	62	552	602	678	374	215	241	36	336	272	101	321	180	139	57	519
K05563	13	36	34	8	0	8	3	3	40	6	3	4	62	3	2	8	2	3	5	6	8	6	4	0	4	89	57	166	66	42	9	4	22	2	113	57	4	13	7	126
K05562	13	36	34	8	0	8	3	3	40	6	3	4	62	3	2	8	2	3	5	6	8	6	4	0	4	89	57	166	66	42	9	4	22	2	113	57	4	13	7	126
K05561	13	36	34	8	0	8	3	3	40	6	3	4	62	3	2	8	2	3	5	6	8	6	4	0	4	89	57	166	66	42	9	4	22	2	113	57	4	13	7	126
K02064	2465	11252	7928	1203	216	2018	1254	10534	6048	1694	796	53469	11155	6631	315	1909	6663	847	1673	880	1618	2257	556	760	745	14817	11474	25508	26676	4975	1788	8239	5857	754	655	7245	8380	2496	35293	764
K03338	5813	10890	8006	1152	392	1893	3549	14687	5635	1659	733	52768	10340	6589	635	2923	6893	1806	1622	1751	1544	2244	4770	757	1024	13876	9869	23844	26680	4689	3644	11502	5646	1103	700	6776	8784	2425	34816	2192
K03339	9	24	79	19	15	19	50	5	92	52	48	3	127	102	25	2	155	9	14	22	43	23	49	185	83	1119	205	8	63	226	55	8	54	21	10	103	127	318	17	64
K03332	166	7	7	1	76	1	77	463	0	1	0	1	2	12	1042	5285	241	2350	14	314	0	7	75	1	91	5	0	1	152	11	5	8	85	112	5	4	1936	17	117	8
K03333	1	2	3	35	6	8	2	8	22	10	2	8	60	38	11	2	6	2	2	34	42	19	5	20	10	5	24	0	14	30	4	9	34	7	3	9	13	40	8	4
K03335	5228	18411	12716	1774	436	2935	23190	22888	8526	2712	1140	105256	15784	13067	1074	27653	13399	2496	2688	3510	2327	4012	4301	1490	1548	19671	15952	33355	55717	6836	4555	30722	9345	7735	1297	9530	26180	3626	68817	2596
K03336	3918	10864	7844	1151	389	1872	3545	12644	5633	1636	734	52767	10339	6587	548	2780	6826	1713	1604	1713	1544	2242	4014	747	989	13871	9977	23844	25803	4682	3408	11391	5645	1058	691	6774	8775	2424	34768	2183
K03337	5810	10890	7863	1155	394	1877	3556	14571	5638	1692	736	52768	10343	6592	632	2918	6827	1772	1644	1744	1544	2254	4792	755	1018	13874	9985	23845	25837	4689	3519	11471	5652	1126	704	6783	8786	2430	34808	2221
K12957	2313	10825	7544	1121	30	1885	19896	10506	5670	1590	682	53405	10482	6572	374	25351	6630	830	1601	2011	1525	2165	494	735	757	13725	9172	24255	34041	4697	1651	19696	5690	6445	640	6845	17892	2381	35219	606
K12950	5	2	54	0	3	0	9	18	4	45	0	2	0	25	70	82	38	13	15	10	3	16	2	0	55	2	7	0	1	4	101	77	44	30	1	2	6	1	0	2
K00109	0	0	1	0	1	0	1	0	0	0	0	0	0	0	0	0	0	0	1	0	0	0	1	0	8	1	2	0	0	0	0	2	1	0	0	0	1	4	0	2
K06148	27651	54110	46150	12523	28339	9389	10094	70746	37500	21652	8490	218938	49935	42805	26086	61766	50002	33916	11231	41367	8846	30035	84390	21670	35436	65089	69220	99986	114194	31693	59355	144889	40103	29427	19679	38139	81998	31907	155673	43432
K06149	2580	11625	8267	1240	204	2104	1282	10550	6360	1739	826	53499	11752	6621	302	1965	6660	838	1729	908	1697	2273	547	739	758	15421	11631	26673	26979	5122	1771	8246	5983	747	652	7525	8368	2574	35327	768
K06144	2323	10864	7586	1120	9	1915	1112	10512	5696	1595	684	53444	10545	6594	269	1844	6633	829	1604	833	1526	2163	489	734	706	13758	10628	24333	26359	4692	1658	8200	5701	695	635	6864	8286	2385	35224	600
K06145	3687	18548	12398	1735	39	3014	1966	20747	8747	2682	1099	105225	16292	8937	415	3231	12848	1599	2715	1364	2343	3931	742	1425	1119	19889	18684	34400	48658	6892	2668	16013	9424	1145	1347	9703	15963	3585	69102	1121
K06146	1304	7488	4638	587	7	1053	822	10216	2879	1055	386	51719	5439	2336	139	1354	6203	767	1079	511	771	1747	240	690	403	5795	6313	9503	22110	2079	989	7798	3658	439	579	2681	7650	1157	33827	380
K06147	110478	77276	86059	50285	85773	51515	115819	203762	95919	74866	29083	172157	58077	59841	128316	277591	133413	118790	37103	222807	16761	145876	320793	99798	203992	64748	192467	50817	139248	81432	262785	457266	111667	201019	111271	67968	259382	77383	182876	148581
K06141	2346	10928	7641	1129	9	1906	1094	10503	5761	1606	692	53385	10656	6571	271	1854	6628	828	1616	841	1545	2167	493	734	709	13866	10049	24531	26329	4726	1654	8189	5718	697	636	6916	8286	2402	35197	603
K06142	17170	12612	8192	2008	738	38924	29004	26965	7416	20725	3212	57377	12743	7540	965	26558	6772	4781	27151	5560	1633	15036	18653	982	1418	16521	16330	25729	38983	5772	6364	20210	11486	13788	29692	8629	18147	16831	42890	21718
K06143	2473	10794	7516	1110	10	2385	2236	10848	5649	1590	787	52503	10428	2416	270	1845	6321	1044	2509	860	1519	2260	693	733	713	13554	8201	23941	26148	4678	1630	8160	5618	784	1939	6753	8249	2979	35477	787
K13810	0	0	1	0	1	0	1	0	0	0	0	0	0	0	0	0	0	0	1	0	0	0	1	0	8	1	2	0	0	0	0	2	1	0	0	0	1	4	0	2
K14665	1360	7574	4848	621	1033	1079	993	10266	2972	1793	414	52487	5600	6505	152	1499	6566	814	1280	556	792	2252	398	698	3656	5934	6109	9749	22354	2155	12785	8040	4846	1050	847	2786	7672	1188	33908	948
K11607	1442	7922	4992	655	224	1153	19778	10380	3205	1142	494	53328	6036	6539	263	24937	6592	792	1154	1730	858	1863	288	710	490	6848	8647	10680	30675	2353	1072	19494	3859	6230	611	3020	17476	1262	34815	542
K11606	1454	7958	5036	661	224	1181	19805	10383	3231	1149	497	53335	6090	6542	266	24942	6593	792	1159	1734	864	1866	290	710	493	6923	8715	10815	30770	2372	1088	19497	3882	6232	612	3067	17483	1272	34823	545
K11605	1454	7958	5036	661	224	1181	19805	10383	3231	1149	497	53335	6090	6542	266	24942	6593	792	1159	1734	864	1866	290	710	493	6923	8715	10815	30770	2372	1088	19497	3882	6232	612	3067	17483	1272	34823	545
K11604	1454	7958	5036	661	224	1181	19805	10383	3231	1149	498	53335	6090	6542	266	24942	6594	792	1159	1734	865	1866	290	710	493	6923	8715	10815	30770	2377	1088	19497	3882	6232	612	3067	17483	1272	34823	545
K10558	1345	7665	4816	612	17	1106	866	10530	3031	1103	413	52504	5701	2486	151	1391	6436	822	1108	542	816	1809	266	857	491	6922	6426	9840	23527	2286	1032	7985	3798	460	603	2844	7928	1415	34625	412
K10559	1491	7644	4859	609	45	1092	866	10803	8830	1081	396	52397	5570	2378	1073	1466	6308	881	1104	12103	791	8007	1362	731	1091	5950	6039	9774	23476	2239	2404	8130	3754	8049	1345	2858	7858	1286	35310	502
K10550	3201	7545	4673	590	10	1071	829	12319	2900	1082	388	51797	5465	2366	200	1491	6232	859	1098	543	773	1762	990	716	441	5852	6107	9579	23033	2093	1000	7862	3679	481	590	2714	7667	1167	33962	391
K10551	3203	7554	4679	590	10	1073	830	12331	2902	1084	388	51870	5470	2368	200	1492	6241	860	1098	544	774	1765	991	717	442	5859	6126	9587	23064	2095	1002	7873	3691	482	591	2718	7678	1169	34019	392
K10552	29	102	85	45	6	29	12	21	99	21	8	68	207	34	5	19	9	5	16	43	62	25	9	7	10	154	121	272	108	54	13	21	60	11	50	75	16	55	39	42
K10553	2	6	4	32	6	8	4	16	21	9	0	66	57	32	2	5	7	3	1	34	42	17	6	7	4	9	11	4	39	6	3	16	27	7	49	4	7	38	30	40
K10554	3	7	5	33	6	9	7	18	22	20	2	66	59	32	4	5	7	3	6	34	42	22	11	13	6	9	15	4	45	10	20	16	36	12	52	9	13	40	31	50
K10555	4203	10802	7575	1118	22	1900	1111	12827	5683	1640	692	52510	10496	2504	436	1982	6479	929	1620	932	1537	2166	1272	895	808	14429	8457	23863	27021	4763	1667	8230	5608	748	651	6783	8417	2586	35013	639
K10556	4201	10815	7583	1130	27	1901	1114	12586	5683	1635	703	52512	10512	2517	364	1972	6503	922	1617	927	1543	2172	1268	931	825	14429	8489	23863	27015	4788	1651	8229	5629	741	663	6802	8458	2601	35025	640
K10557	2298	10773	7554	1115	18	1898	1103	10644	5680	1606	691	52509	10494	2502	272	1835	6476	864	1597	837	1537	2161	498	882	773	14428	8423	23863	26992	4749	1643	8197	5597	697	639	6774	8354	2579	34966	619
K07239	1929	474	71	16	2	12409	1268	2230	254	35	153	337	112	9	237	235	23	387	1819	691	15	2545	1982	10	38	696	99	293	163	298	21	35	1528	516	2364	112	42	849	1053	3259
K07235	2470	11274	7950	1190	204	2017	1249	10534	6053	1680	792	53476	11195	6603	288	1910	6649	833	1674	876	1621	2247	532	736	736	14861	11405	25611	26694	4947	1728	8224	5858	729	647	7234	8330	2492	35278	755
K07234	92	300	262	46	3	76	33	26	261	54	29	79	464	20	13	50	16	7	45	28	63	30	16	3	31	533	409	975	304	186	88	31	126	18	119	287	44	81	71	141
K07237	2467	11262	7941	1187	204	2015	1249	10529	6045	1678	791	53456	11179	6602	288	1907	6647	833	1673	874	1618	2245	531	736	735	14831	11378	25566	26675	4939	1725	8220	5850	728	646	7218	8327	2489	35266	755
K07236	2467	11263	7942	1187	204	2015	1249	10533	6045	1678	791	53476	11179	6603	288	1908	6649	833	1673	875	1618	2245	531	736	735	14831	11379	25566	26683	4939	1726	8223	5851	728	647	7218	8328	2489	35278	755
K07231	67	228	198	35	0	60	20	8	191	37	23	2	355	3	8	38	4	2	36	19	50	16	10	1	15	367	331	676	170	112	28	11	80	12	2	187	19	51	17	7
K07230	1275	4496	1960	5689	1426	830	1140	4892	1333	1968	3209	1328	3845	4013	8083	13	9192	20	1609	1054	1336	3475	61	13718	7662	451	20351	129	248	7332	1260	46	9379	953	5000	6830	17340	3919	6118	2690
K07233	99	352	293	51	0	78	33	138	262	57	30	724	482	44	12	63	77	18	53	31	65	54	17	16	28	558	404	1019	685	184	53	160	180	21	17	305	185	85	865	13
K07232	2386	11081	7767	1154	9	1949	1107	10516	5878	1632	706	53429	10875	6573	276	1882	6635	830	1638	851	1575	2181	501	734	721	14142	10362	25022	26487	4819	1678	8204	5785	706	750	7064	8306	2439	35227	732
K02467	2280	10715	7453	1099	8	1858	1074	10496	5573	1575	676	54132	10313	10647	263	1823	6907	825	1581	818	1498	2147	480	732	694	13458	8590	23744	26137	4584	1623	8179	5558	686	634	6692	8259	2343	35029	592
K05306	7667	8280	5348	628	322	12659	1259	18273	3333	1439	919	52967	5927	2492	2324	11458	7717	6993	6773	3842	840	4914	7553	1103	1156	9142	6302	10173	23927	2829	3593	11141	5246	1325	9623	2946	11686	6260	36289	5219
K05305	2952	993	2022	11	1023	13	35	3680	5856	24	3	109	116	110	1918	6341	918	3525	20	14926	9	6938	17156	18	1564	23	7	21	47	185	2621	21829	40	9272	4666	124	3275	157	1521	7695
K05304	144	32	0	1	1	874	1207	241	13	2	122	27	0	0	10	14	0	39	755	56	0	169	94	2	19	37	0	0	1	30	0	1	97	111	216	1	2	86	409	186
K05303	2	4	3	6	22	2	18814	4	4	1	1	6	4	8	108	23512	4	3	3	1182	4	4	6	2	52	2	0	10	7782	22	6	11508	2	5753	6	6	9614	2	25	7
K05301	0	1	0	0	0	0	0	0	0	0	0	0	0	0	0	2	0	1	0	0	0	2	2	0	0	2	2	0	32	18	2	0	0	0	146	5	0	0	0	168
K02565	2428	11207	7890	1172	9	2002	1143	10525	5990	1651	718	53452	11088	6599	282	1899	6641	832	1659	865	1603	2188	505	735	726	14298	10903	25335	26615	4861	1697	8215	5817	712	639	7142	8317	2462	35257	612
K08646	1	6	3	0	0	1	2	11	1	0	0	58	2	1	0	2	6	1	0	0	0	1	0	1	0	4	4	4	19	1	1	7	3	1	0	2	7	1	28	0
K08641	5617	3947	3105	578	55	12960	39099	5678	3186	718	937	2991	5393	4252	709	47930	627	1220	6855	3757	806	3562	3874	126	616	8789	2853	15396	19895	3261	2128	23581	3555	12313	9286	4366	19909	5934	3977	3482
K08643	12	180	429	226	428	28	68	46	115	84	127	14	238	466	96	14	276	69	14	57	175	48	106	257	104	1130	325	10	76	318	90	52	79	54	18	281	130	359	50	94
K08642	38	114	106	16	0	27	11	6	103	18	11	6	188	3	5	18	3	2	19	13	27	8	6	1	5	173	65	325	86	58	12	4	36	5	1	90	12	26	15	5
K12146	2	8	15	1	0	22	25	2	5	2	0	10	12	8	1	2	2	0	1	0	1	0	1	0	0	13	1273	20	68	7	10	3	3	1	0	6	1	3	8	1
K00010	6683	26544	17303	4853	509	4052	24086	33421	11452	3890	1553	158593	21285	23694	1680	29191	23100	3295	3875	4814	3142	6060	4613	2866	2651	25492	25234	42851	77890	9494	5578	38964	14142	9351	2495	12363	34945	8119	103426	3072
K00012	16840	13054	9801	1715	2770	38128	26120	28124	13436	10331	1882	55259	11890	7199	5052	40089	8713	9155	13869	22512	1702	20310	23063	1043	12650	16176	14281	25740	38868	6402	23358	34401	12050	24497	20114	7985	23303	9275	42044	17294
K00013	14179	17539	13589	7306	4499	15116	27458	30061	15635	13467	4751	56974	15992	11531	14832	43050	20104	11205	12235	25014	3053	20935	30100	15259	22541	15549	30194	26123	38745	14367	26632	54597	20661	26735	21470	15166	43718	14082	48046	18809
K00014	20892	48875	35832	11819	13556	19607	48533	73601	39829	12718	7204	263485	38210	22669	19349	77600	47716	17741	14532	54898	6803	41373	48620	19263	29124	42076	59052	63931	133859	23690	45670	116517	36640	52920	25548	26490	87411	22182	185487	24135
K00016	9877	18862	14145	14364	13646	3625	9085	29254	15158	15824	7951	54739	15136	13424	23857	19078	33501	10944	7247	25047	4235	21748	27587	31652	34267	12889	45784	10034	29257	19997	30697	36189	27281	23246	17478	18456	53637	20975	50052	18180
K08252	21	19	12	36	8	24	17	51	28	33	6	126	67	41	82	8	19	8	38	43	43	40	32	36	15	17	39	9	63	58	40	24	64	22	289	28	40	55	280	42
K08253	0	0	0	0	0	0	0	0	0	0	0	0	0	0	0	0	0	0	0	0	0	0	0	0	0	0	19	0	0	0	0	0	0	0	0	0	0	0	0	0
K08256	37	121	22	435	33	32	23	33	51	51	27	21	97	90	122	8	502	15	37	55	50	68	39	167	122	11	6329	0	21	128	104	28	275	48	78	114	211	92	96	34
K08255	38	115	106	16	0	27	11	6	103	18	11	6	189	3	5	18	3	2	19	13	27	8	6	1	5	173	70	326	86	58	12	4	36	5	1	90	12	26	15	5
K08259	0	0	0	0	0	0	0	8	1	0	0	0	0	0	67	1	0	0	0	2	0	1	1	0	2	4	0	1	0	16	1	0	3	0	258	4	0	2	206	1
K00274	33	39	62	29	39	173	21472	468	29	421	19	61	37	39	182	23562	134	178	36	1288	14	208	115	74	471	3	622	10	8717	143	1260	11611	138	5876	36	55	9763	28	74	96
K00275	4353	11713	7998	1345	267	13917	21377	12760	6299	2262	967	53659	11342	6708	720	25639	6792	1284	3532	2757	1683	4792	2449	857	1043	15421	11782	25690	34625	5326	1881	19759	7523	7092	2996	7363	18179	3423	36360	4274
K00276	2268	10678	7421	1107	15	1851	1077	10484	5545	1584	678	52484	10262	2397	294	1819	6343	822	1582	819	1499	2151	484	778	711	13364	8150	23613	26057	4598	1633	8158	5566	692	650	6682	8339	2355	34945	610
K00270	17	4	2	16	15	8	118	6	19	509	12	1	27	17	2	4	2	5	137	1	2	64	111	2	2	2	104	1	79	4	67	3	94	99	31	27	4	8	4	206
K00271	0	2	2	2	0	0	0	2	2	1	2	0	4	7	10	0	5	0	2	0	1	4	0	14	6	0	17	0	0	30	2	0	10	1	3	9	13	2	6	4
K00273	1	4	3	3	1	1	4	4	4	12	4	0	6	7	12	0	5	2	6	0	1	8	6	20	8	0	21	0	6	36	18	0	18	6	6	14	20	4	7	14
K00278	9181	13148	10474	3458	2692	14351	21798	20185	12707	2972	1429	54990	11498	6984	5212	39062	12389	9589	8737	22849	1706	13568	22335	1178	15102	15048	19695	25682	35490	7197	18163	44036	11134	21600	15884	7757	24588	7605	40843	10796
K12675	0	2	2	2	0	0	0	2	2	1	2	0	4	7	10	0	5	0	2	0	1	4	0	14	6	0	17	0	0	30	2	0	10	1	3	9	13	2	6	4
K01277	4597	385	1	5	6	12085	1217	5364	183	139	625	1254	3	2	166	237	2	1208	6321	1135	0	3114	3752	61	169	521	1	8	7	240	115	11	1446	511	9034	15	16	4654	2456	3267
K01274	17	502	1176	882	6908	42	87	138	846	684	861	243	638	1512	944	82	1271	573	23	286	524	179	968	320	817	44	263	8	773	386	148	242	150	102	89	603	22	230	406	473
K01273	5908	1708	3791	498	3849	508	24015	8453	2106	8293	279	1800	1557	5069	4669	40651	3919	8913	2909	10119	181	5510	21156	225	13906	1120	7084	1598	12237	1959	37905	36397	5435	12996	1280	1230	17242	543	2666	11837
K01271	8290	20153	15353	3339	10248	4136	5987	27012	11890	12930	2419	105611	18747	11210	3846	13976	16693	7673	6538	5087	3130	6909	9222	2978	13827	24796	22794	36266	54409	9546	33202	21692	14674	6297	3429	11871	21343	8112	70721	7153
K01270	15516	13321	11727	1744	3212	26576	8690	27809	13788	9629	2290	56278	12075	7583	5355	13982	10380	9581	16927	22726	1697	20774	31878	1952	13826	19400	16524	25626	29422	7280	25801	32716	12986	19614	21374	8143	14668	15259	42668	19089
K01278	13102	5146	1929	5331	1245	24960	3416	18763	1659	2300	4884	4839	3802	3986	8422	507	8745	3015	18686	3279	1327	10240	9256	13859	8079	1054	13592	31	37	7685	935	44	11948	1957	30022	6809	17303	16982	12623	9043
K00906	4846	22391	15761	2339	18	3997	2286	21068	11956	3299	1434	107003	22118	13179	562	3802	13293	1667	3314	1727	3202	4378	1012	1471	1451	28585	21176	50638	53289	9738	3394	16441	11638	1425	1440	14288	16649	4926	70563	1389
K00904	73	290	316	868	483	76	255	48	601	714	99	35	268	217	111	18	2388	27	204	38	106	278	221	1304	349	2938	6879	81	294	739	985	1801	600	213	145	407	1602	4010	193	331
K00903	3476	14456	10689	1687	41	2973	1460	10988	8672	2268	1011	54136	15924	2524	542	2384	6533	975	2270	1356	2323	2673	843	794	1029	21903	12344	39403	30913	7436	2404	8716	7705	982	1384	11112	9046	3683	37450	959
K00901	7354	12419	9828	2661	9107	13703	20957	17220	8552	5678	2271	55111	12210	8620	4071	35702	11263	7292	7596	6574	2282	6400	6934	2431	10429	19280	15343	25727	36724	7828	16459	22627	10561	8867	12978	8516	22826	11003	38945	5282
K00908	1	7	3	0	0	2	3	26	3	0	0	59	2	1	134	4	6	1	1	3	1	3	2	2	3	12	4	6	20	33	3	8	9	2	515	10	8	4	441	2
K01053	13	43	39	25	28	12	18823	28	29	13	19	803	59	4164	141	23518	322	4	10	1190	13	22	15	45	86	155	625	287	7864	102	23	11517	137	5761	69	120	9726	42	61	63
K01051	15102	19022	12313	1702	335	26473	4274	34447	8901	3090	2767	107887	15855	4771	763	3678	12592	4584	19824	4498	2291	10683	9807	1598	4543	20363	17323	33451	48450	7194	4708	16006	12084	2889	25931	9456	15966	16478	75555	7341
K01057	6081	5008	2187	6405	1668	12852	4090	10282	1977	8253	4064	2465	4565	4450	8469	293	9346	1261	9858	2128	1421	7655	5976	13925	8099	1137	22276	333	1524	7717	1674	139	11299	3386	14690	7450	17558	8720	8824	9440
K01056	14319	18140	15082	9100	11804	15419	27788	30300	16742	14358	5778	56539	16834	13385	15984	43210	22261	11847	12464	25646	3706	21532	31306	16390	23864	19469	37182	25884	39319	15557	28265	54837	21439	26993	21938	16109	44547	16033	47749	19662
K01055	1414	7854	4953	658	18	1138	868	10256	3188	1189	434	51761	6004	2384	195	1411	6247	772	1158	547	854	1803	265	757	459	6409	6222	10634	22448	2340	1060	7831	3850	474	640	3040	7813	1264	33912	473
K01054	0	0	0	0	0	0	0	8	1	0	0	0	0	0	67	1	0	0	0	2	0	1	1	0	2	4	0	1	0	16	1	0	3	0	258	4	0	2	206	1
K01058	2434	11143	7829	1165	11	1985	1161	10536	5921	1646	717	53524	10968	6599	279	1892	6647	835	1651	857	1585	2188	560	736	726	14234	10912	25187	26615	4869	1740	8224	5812	713	731	7116	8322	2451	35286	702
K02500	14138	17369	13460	7273	4493	15085	27439	29932	15515	13432	4738	56234	15797	11469	14934	43146	20019	11174	12207	25040	3028	20883	30070	15230	22522	15322	29849	25712	38065	14529	26587	54538	20542	26701	21449	15010	43470	14038	47114	18800
K02501	14162	17381	13616	7608	4726	15093	27566	29952	15674	11984	4820	56235	15851	11574	14972	43153	20040	11215	12214	25101	3057	20948	30144	15242	21637	15716	30028	25730	38074	14572	26641	54605	20551	26258	21468	15103	43506	14064	47129	18966
K02502	5481	1270	2941	361	2585	222	3078	8934	7035	1116	30	268	239	335	5081	16557	3968	8862	245	20245	32	9036	23208	660	7772	343	2769	227	2026	1741	19820	33382	2764	15110	6157	444	7795	2843	3184	8351
K02503	11884	6899	7171	7929	11615	13408	26718	19780	10741	13444	5007	3087	5747	6808	15693	41308	15614	11010	10998	24767	2095	19385	30917	15665	23162	4707	26044	440	12793	10668	26582	46614	15736	26395	21308	8939	36203	13575	12484	19263
K02504	2342	10864	7586	1125	204	1915	1213	10512	5697	1614	752	53445	10545	6594	272	1844	6638	829	1611	835	1529	2213	513	734	709	14170	10919	24333	26359	4729	1676	8200	5701	707	643	6865	8286	2394	35224	740
K02505	2342	10864	7586	1125	204	1915	1213	10512	5697	1614	752	53445	10545	6594	272	1844	6638	829	1611	835	1529	2213	513	734	709	14170	10919	24333	26359	4729	1676	8200	5701	707	643	6865	8286	2394	35224	740
K02506	2293	10694	7433	1100	202	1854	1172	10484	5560	1590	735	52582	10283	2420	264	1820	6334	824	1585	818	1499	2194	502	732	695	13813	8884	23677	26101	4612	1638	8172	5548	696	640	6673	8252	2348	35151	730
K02507	2343	10859	7580	1124	213	1917	1220	10509	5695	1645	751	53426	10536	6567	271	1852	6634	829	1676	833	1528	2247	524	735	706	14063	10855	24130	26392	4689	2132	8198	5741	719	647	6802	8279	2378	35217	806
K02508	2265	10668	7415	1092	8	1849	1070	10479	5542	1568	665	52551	10246	2418	260	1817	6327	823	1575	814	1492	2140	477	732	691	13363	8263	23631	26085	4565	1614	8169	5532	683	633	6659	8246	2337	34974	590
K02509	2269	10685	7426	1108	15	1852	1080	10494	5544	1575	677	52554	10264	2432	293	1824	7518	833	1580	819	1498	2151	479	859	711	13363	8437	23631	26126	4600	1617	8169	5564	687	918	6692	8366	2390	34987	915
K03106	14318	18140	15082	9100	11803	15419	27788	30300	16742	14357	5778	56539	16834	13385	15984	43210	22261	11847	12458	25646	3706	21530	31305	16390	23864	19469	37182	25884	39313	15557	28227	54837	21427	26993	21938	16109	44547	16033	47749	19658
K03101	17969	18437	15647	9108	12015	15444	30447	35163	16877	14396	5782	56599	16863	13411	16758	44445	22510	12922	12496	27420	3709	21587	35750	16425	24786	19484	37310	25899	40306	15656	31490	58502	21456	29319	22203	16136	44943	16088	48239	21223
K03100	42399	21613	21355	9882	26858	51187	50989	68560	33104	18775	8530	60999	17790	15065	27297	69281	30005	31506	30699	67173	4223	49502	85675	17459	44160	24003	43571	25928	45367	19803	68540	95354	32040	56543	62429	17377	56513	30669	60452	44451
K12541	2	8	6	2	0	3	1	0	9	1	0	1	13	5	0	2	0	0	1	0	2	1	1	0	0	19	1600	37	9	6	1	1	4	0	0	10	2	2	1	1
K12543	1	4	5	1	0	2	1	0	6	1	0	0	7	0	0	1	0	0	1	0	1	1	0	0	0	13	413	26	5	3	1	1	3	0	0	7	1	1	1	0
K12542	1	4	5	1	0	2	1	0	6	1	0	0	7	0	0	1	0	0	1	0	1	1	0	0	0	13	413	26	5	3	1	1	3	0	0	7	1	1	1	0
K12545	1	4	5	1	0	2	1	0	6	1	0	0	7	0	0	1	0	0	1	0	1	1	0	0	0	13	411	26	5	3	1	1	3	0	0	7	1	1	1	0
K06080	2428	11207	7890	1172	9	2002	1143	10525	5990	1651	718	53452	11088	6599	282	1899	6641	832	1659	865	1603	2188	505	735	726	14298	10748	25335	26615	4861	1697	8215	5817	712	639	7142	8317	2462	35257	612
K11018	0	0	0	0	0	0	0	0	0	0	0	0	0	0	0	0	0	0	0	0	0	0	0	0	0	0	155	0	0	0	0	0	0	0	0	0	0	0	0	0
K11016	1	2	12	0	0	21	25	2	1	1	0	7	3	2	1	1	1	0	1	0	0	0	0	0	0	5	91	5	62	6	10	1	2	0	0	2	0	1	4	1
K11017	3	6	19	1	0	21	25	2	4	2	0	7	10	2	1	1	1	0	1	1	0	0	1	0	1	11	92	26	66	7	11	1	5	0	0	8	1	1	4	1
K11014	953	3108	2738	503	1	791	237	115	2649	502	278	5	4793	16	121	444	41	42	489	295	720	352	232	25	282	7505	1997	14023	3465	2462	610	212	1799	237	37	3931	426	1163	341	206
K11015	953	3108	2738	503	1	791	237	115	2649	502	278	5	4793	16	121	444	41	42	489	295	720	352	232	25	282	7505	1997	14023	3465	2462	610	212	1799	237	37	3931	426	1163	341	206
K11013	953	3108	2738	503	1	791	237	115	2649	502	278	5	4793	16	121	444	41	42	489	295	720	352	232	25	282	7505	1997	14023	3465	2462	610	212	1799	237	37	3931	426	1163	341	206
K06333	7290	1165	2890	93	3247	247	5501	10628	6576	1044	9	185	142	332	4843	16708	3115	9139	198	19971	17	8900	20342	89	9818	57	3048	44	3757	1607	33375	32667	3637	13389	5534	292	6914	297	2705	8066
K06883	9	22	15	6	23	7	18819	48	25	5	2	82	23	23	376	23526	14	5	7	1189	8	13	12	6	69	58	11	80	7834	100	15	11525	27	5757	1037	42	9632	19	895	14
K06882	0	0	0	0	0	0	0	0	0	0	0	0	0	0	0	0	0	0	0	0	0	0	0	0	0	0	0	0	0	18	0	0	0	0	1	0	0	0	0	1
K09857	1521	8252	5284	697	31	1253	19737	10431	3464	1174	454	53514	6525	6595	273	24989	6613	797	1198	1765	917	1856	286	713	507	7061	9352	11794	31070	2512	1162	19526	4085	6237	611	3357	17531	1332	34986	421
K06884	3584	18253	12122	1691	16	2918	1910	20875	8469	2661	1072	108295	15745	21332	403	3192	13785	1608	2677	1337	2269	3947	747	1439	1116	19675	15020	34014	48925	6830	2676	16150	9649	1147	1231	9630	16116	3576	69964	1001
K06887	998	3272	2900	526	2	916	351	181	2762	529	287	354	5016	109	129	472	84	49	509	309	744	373	242	30	288	7728	11403	14439	3942	2546	671	283	1884	247	41	4058	486	1194	734	218
K06886	1345	7537	4700	819	86	1094	19820	10387	2994	1712	421	51849	5627	2472	313	24889	6331	800	1286	1776	875	1898	409	764	664	5839	6211	9576	30159	2244	1190	19350	3915	6345	1112	2794	17396	1284	34012	1188
K06889	34107	40157	30499	10590	7522	43494	35278	71596	33936	13897	7483	163877	36730	21256	22254	67930	39411	25921	27811	44799	6346	41017	43156	19869	35075	53887	57461	72804	92640	27908	67103	68926	39497	37739	43412	29063	70750	36851	123609	25913
K10942	115	372	330	57	0	94	33	15	316	60	38	7	588	6	15	59	8	5	59	35	83	28	17	1	22	604	430	1111	285	191	45	17	134	19	4	316	38	86	36	14
K09859	42	116	106	16	0	30	12	8	103	18	12	6	189	3	5	18	3	5	25	15	27	9	18	1	5	174	226	326	95	62	12	4	38	5	37	92	12	27	17	52
K09858	2480	11313	8117	1571	280	2042	1302	10584	6232	1733	827	52770	11318	2646	367	1928	6417	887	1682	975	1694	2298	592	814	782	14869	11689	25607	26769	5039	1821	8305	5930	783	982	7365	8489	2568	35333	1170
K10947	18750	4437	10043	2166	17039	12674	9785	26666	10513	13946	2115	2274	2055	3228	14347	39727	11971	24388	9981	34101	856	20629	65954	2131	23268	3643	8528	137	7171	5382	49038	85875	9647	26830	20711	2216	19388	11278	8747	32226
K13284	0	1	0	0	0	0	0	1	0	0	0	10	0	0	0	0	1	0	0	0	0	0	0	0	0	0	213	0	2	0	0	1	0	0	0	0	1	0	4	0
K00483	3248	7600	4702	631	49	1105	1112	12526	2944	2231	418	52552	5524	2449	207	1514	6519	920	1430	550	776	1949	1259	742	465	5871	7689	9621	24526	2129	1220	8051	3951	724	679	2803	7845	1205	34687	865
K00481	1371	7718	4839	636	14	1112	849	10239	3064	1110	421	51707	5791	2349	180	1394	6231	768	1120	535	826	1777	258	738	439	6155	6164	10175	22307	2235	1036	7807	3778	460	712	2904	7772	1227	33853	532
K00480	1400	7828	4929	649	13	1136	857	10262	3150	1114	432	52586	5951	6495	182	1409	6534	772	1132	546	846	1789	261	733	448	6410	6512	10636	22456	2314	1040	7830	3903	462	727	3032	7798	1258	33942	524
K00486	0	0	0	0	0	0	0	8	1	0	0	0	0	0	67	1	0	0	0	2	0	1	1	0	2	4	0	1	0	16	1	0	3	0	258	4	0	2	206	1
K00485	67	229	198	35	0	60	20	8	191	37	23	2	355	3	8	38	4	3	36	19	50	17	10	1	15	368	176	676	178	117	29	11	80	12	34	188	19	51	17	50
K00484	2280	10708	7458	1099	32	1881	1114	10488	5572	1581	679	52589	10310	2440	263	1823	6331	824	1581	818	1499	2148	480	732	693	13449	8523	23714	26176	4590	1673	8176	5544	688	635	6685	8252	2344	34995	606
K09901	2428	11122	7823	1163	204	1977	1237	10525	5926	1655	778	53456	10966	6599	282	1883	6645	833	1653	863	1590	2233	526	735	722	14580	11237	25094	26560	4865	1705	8210	5791	720	646	7084	8316	2453	35258	752
K07684	2334	10899	7616	1125	12	1923	1128	10541	5724	1623	688	53564	10589	6571	274	1862	6644	852	1616	837	1531	2177	500	749	709	13719	10671	24257	26482	4706	1732	8217	5646	708	1169	6862	8309	2383	35293	1257
K07685	1043	3331	2944	540	196	866	385	159	2831	555	368	958	5137	4192	135	477	361	48	528	321	765	428	270	29	300	8348	3908	14810	3787	2638	676	253	1978	263	48	4164	477	1231	634	360
K07686	3627	18328	12214	1705	37	2965	1944	20723	8567	2654	1077	104373	15956	4787	406	3198	12545	1593	2680	1343	2299	3905	727	1423	1101	19443	16259	33597	48415	6729	2635	15990	9261	1132	1216	9471	15926	3530	69041	990
K07687	2329	10963	7618	1275	9	1918	1131	10631	5703	1603	688	54131	10559	6601	269	1858	6740	843	1612	835	1526	2190	492	903	711	13782	10706	24371	26784	4711	1670	8339	5786	708	651	6893	8672	3227	35902	605
K07681	7	24	87	5	7	24	44	1	71	96	6	3	142	122	3	1	159	1	24	1	19	25	28	332	181	2495	38	0	41	384	25	7	97	18	15	47	78	469	34	33
K07688	972	3210	2800	509	1	801	251	268	2682	517	281	863	4850	84	123	467	127	57	500	305	724	398	238	42	290	7612	2169	14189	3994	2497	631	374	1892	244	54	3996	602	1183	1175	211
K07689	2438	11236	7916	1177	9	2009	1146	10527	6012	1656	721	53452	11132	6600	283	1903	6641	834	1663	867	1609	2191	507	735	728	14363	10945	25444	26644	4883	1703	8217	5835	714	639	7181	8323	2471	35260	615
K04018	1005	3265	2876	525	23	828	264	136	2780	529	302	99	5037	24	129	468	55	45	513	312	753	372	241	27	289	7781	3389	14454	3605	2542	633	232	1861	246	40	4051	453	1197	421	225
K04019	2292	10603	7661	1096	1020	1852	3491	11120	5536	1727	668	51727	10242	2396	342	1967	6463	1028	1604	883	1494	2632	530	760	3968	13305	8359	23527	25624	4586	13470	8340	6523	1222	651	6625	8191	2331	34247	634
K04014	1078	3404	2981	538	361	849	420	329	3855	3546	371	158	5119	57	536	675	653	255	574	687	779	665	1279	30	2112	8222	5254	14586	3666	2946	659	426	2145	1271	183	4434	668	1342	576	366
K04015	1175	3697	3228	574	487	902	487	472	4820	6578	400	160	5476	63	835	866	1098	432	644	900	839	684	1996	33	3948	8591	5431	15263	3905	3320	683	573	2425	2285	730	4888	839	1493	662	934
K04016	1036	3310	2911	536	195	840	357	149	2813	550	363	157	5104	48	133	474	67	47	525	318	763	422	264	28	294	8201	3496	14549	3654	2595	653	245	1875	259	47	4081	464	1211	458	354
K04017	967	3150	2770	509	23	801	253	129	2677	511	291	83	4849	22	124	450	51	43	494	299	725	364	235	26	284	7608	2951	14128	3517	2485	621	227	1824	240	38	3961	440	1171	401	220
K04013	1046	3331	2927	536	237	840	373	194	3071	2047	364	157	5105	49	234	524	213	99	537	420	766	504	524	28	1201	8201	3652	14549	3655	2671	653	290	1941	759	81	4167	514	1244	487	357
K07062	1328	3719	3535	1373	289	942	19347	651	3681	700	449	1970	5722	4649	806	24157	760	243	627	1917	959	683	826	271	568	8658	5341	15850	12494	3107	2183	12263	2514	6159	1580	4813	10691	1537	2697	849
K07063	73	116	106	17	0	32	12	29	103	28	22	22	188	3	5	18	4	13	75	20	27	13	32	2	7	173	65	325	86	58	12	5	38	6	82	91	13	78	42	13
K07065	0	0	0	0	0	0	0	8	1	0	0	0	0	0	67	1	0	0	0	2	0	1	1	0	2	4	0	1	0	16	1	0	3	0	258	4	0	2	206	1
K07066	1626	202	424	1	189	7	31	1826	32	13	1	22	16	13	293	902	169	717	20	757	2	40	3446	6	382	10	1	5	16	43	1717	3212	10	299	317	10	590	19	393	1439
K07067	59	43	344	372	1363	189	315	58	200	454	34	47	122	180	66	138	110	72	268	947	69	632	173	49	6355	35	683	21	1123	105	13005	319	1279	596	38	124	93	100	304	119
K07068	17	9	7	43	13	9	32	21	29	99	8	8	74	54	31	15	17	3	24	102	45	38	38	50	30	8	69	0	68	120	19	15	55	18	192	37	40	47	27	249
K07069	1784	764	589	2250	262	62	169	2032	62	567	36	38	81	64	553	1263	3180	1053	255	873	14	331	3562	563	962	15	3575	8	110	805	2736	4235	1179	526	258	142	1401	2451	456	1676
K01121	268	52	13	262	156	140	1740	24	257	6101	180	14	501	278	20	39	20	66	2065	24	1	1089	2241	17	30	25	1667	4	1393	14	839	40	9	1902	497	430	40	104	43	3516
K13629	1342	7616	4756	602	7	1102	859	10253	2984	1077	398	51886	5616	2368	143	1376	6222	768	1097	529	798	1769	249	693	407	5991	6168	9848	22333	2134	1013	7823	3718	446	583	2788	7682	1187	34000	387
K13628	2467	11178	7866	1202	251	2009	20216	10556	5994	2299	799	52746	11065	2491	463	25420	6367	851	1850	2051	1607	2334	683	747	792	14602	11303	25128	34524	4946	1912	19735	5862	6612	1319	7150	17943	2476	35516	1382
K13622	6	5	148	6	22	2	18814	5	4	2	1	6	4	8	111	23513	48	3	3	1184	4	6	15	2	54	5	0	10	7792	23	133	11510	2	5757	6	6	9615	2	28	7
K13620	980	3236	2817	512	1	807	253	271	2699	520	283	879	4888	87	124	470	129	58	503	307	727	401	239	43	291	7650	2697	14239	4008	2509	635	377	1899	245	54	4010	604	1187	1181	212
[truncated: 3,348 more rows]
